# Supplementary material for: Pregestational Diabetes Mellitus and Adverse Perinatal Outcomes: A Systematic Review and Meta-Analysis
Source: J Clin Med. 2025 Jul 7;14(13):4789. doi: 10.3390/jcm14134789 (PMC12251443; doi:10.3390/jcm14134789)
Supplement: Supplementary file 1 [file jcm-14-04789-s001.zip]

Archive with 6 entries (5 files):
- PGDM_supplementary/
- PGDM_supplementary/.DS_Store
- PGDM_supplementary/PGDM_excluded_studies.xlsx
- PGDM_supplementary/PGDM_Funnel_plots.pdf
- PGDM_supplementary/PGDM_PRISMA_2020_checklist.pdf
- PGDM_supplementary/PGDM_Risk_of_bias_summary.pdf
