# Supplementary material for: Pregestational Diabetes Mellitus and Adverse Perinatal Outcomes: A Systematic Review and Meta-Analysis
Source: J Clin Med. 2025 Jul 7;14(13):4789. doi: 10.3390/jcm14134789 (PMC12251443; doi:10.3390/jcm14134789)
Supplement: Supplementary file 1 [file jcm-14-04789-s001.zip › PGDM_supplementary/PGDM_excluded_studies.xlsx]

## Sheet: PGDM_excluded
Title	Authors	Abstract	Published Year	Published Month	Journal	Volume	Exclusion reason
The impact of diabetes mellitus on the course and outcome of pregnancy during a 5-year follow-up.	Mitrović, Milena; Stojić, Siniša; Tešić, Dragan S; Popović, Djordje; Rankov, Olivera; Naglić, Dragana Tomić; Paro, Jovanka Novaković; Pejin, Radoslav; Bulatović, Sanja; Veljić, Mašsa Todorović; Zavišić, Branka Kovarev	BACKGROUND/AIM: Women with diabetes, especially diabetes type 1, have worse pregnancy outcomes, as well as increased incidence of spontaneous abortions, pre-eclampsia, fetal macrosomia, preterm delivery, congenital anomalies and perinatal mortality. The aim of this study was to analyze the course and outcome of pregnancy in the patients with diabetes in relation to the group of healthy women rega…	2014	Oct	Vojnosanitetski pregled	71	Exclusion reason: Missing data;
Pregnancy losses in women with Type 1 or Type 2 diabetes in the UK: an investigation using primary care records.	McGrogan, A; Snowball, J; de Vries, C S	AIM: This study aims to investigate pregnancy losses in women with Type 1 or Type 2 diabetes and compare this with the general population. METHODS: Pregnancies ending between 1993 and 2006 in those with Type 1 or Type 2 diabetes were identified on the General Practice Research Database. Pregnancy losses were identified from medical records and the cohort described by their characteristics and pre…	2014	Mar	Diabetic medicine : a journal of the British Diabetic Association	31	Exclusion reason: Study period before 1999;
Outcome of pregnancy in type 1 diabetes mellitus (T1DMP): results from combined diabetes-obstetrical clinics in Dublin in three university teaching hospitals (1995-2006).	Al-Agha, R; Firth, R G; Byrne, M; Murray, S; Daly, S; Foley, M; Smith, S C; Kinsley, B T	OBJECTIVE: To compare the pregnancy outcomes in all T1DMP attending at combined (diabetes-obstetric) outpatients clinics in three university teaching hospitals in Dublin from 1995 to 2006 with a non-diabetic control population (C) attending at antenatal outpatient clinics at the same hospitals over the same period. METHODS: T1DMP (n = 600) were compared with control non-diabetic pregnancies (n = …	2012	Mar	Irish journal of medical science	181	Exclusion reason: Study period before 1999;
Clinical and epidemiological profile of diabetes mellitus in pregnancy, Isle of Youth, 2008.	Gómez, Heenry Luis Dávila; Martínez, Mario Luis Peña; Rodríguez, Zaskia Matos	INTRODUCTION: Diabetes in pregnancy threatens both maternal and neonatal health, with risks of lung immaturity, fetal macrosomia, dystocia and impaired maternal kidney function. Before insulin, diabetes resulted in maternal mortality rates of 30-50% and perinatal mortality rates of 50-60%. Global prevalence estimates vary by population, geographical area and diagnostic criteria. Diabetes accounts…	2011	Jan	MEDICC review	13	Exclusion reason: No control group;
Congenital abnormalities in the offspring of pregnant women with type 1, type 2 and gestational diabetes mellitus: a population-based case-control study.	Bánhidy, Ferenc; Acs, Nándor; Puhó, Erzsébet H; Czeizel, Andrew E	To estimate the risk of structural birth defects (i.e. congenital abnormalities [CA]) in the offspring of pregnant women with type 1 (DM-1), type 2 (DM-2) and gestational diabetes mellitus (GDM) and to check the efficacy of recent specific care of diabetic pregnant women in the reduction of DM-related CA. Comparison was made of the occurrence of medically recorded types of diabetes mellitus in pr…	2010	Jun	Congenital anomalies	50	Exclusion reason: Study period before 1999;
Diabetes mellitus and the risk of preterm birth with regard to the risk of spontaneous preterm birth.	Köck, Katharina; Köck, Florian; Klein, Katharina; Bancher-Todesca, Dagmar; Helmer, Hanns	INTRODUCTION: It is internationally agreed that diabetes mellitus (DM) is associated with increased maternal and fetal morbidity and long-term complications. To avoid these complications, it is often necessary to induce birth before term. The impact of DM on spontaneous preterm birth (spontaneous labor, preterm premature rupture of membranes and/or cervical incompetence resulting in delivery befo…	2010	Sep	The journal of maternal-fetal & neonatal medicine : the official journal of the European Association of Perinatal Medicine, the Federation of Asia and Oceania Perinatal Societies, the International Society of Perinatal Obstetricians	23	Exclusion reason: Study period before 1999;
Birthweight and other pregnancy outcomes in a cohort of women with pre-gestational insulin-treated diabetes mellitus, Scotland, 1979-95.	Silva, I dos Santos; Higgins, C; Swerdlow, A J; Laing, S P; Slater, S D; Pearson, D W M; Morris, A D	AIMS: To assess pregnancy outcomes, in particular birthweight, in a large population-based cohort of women in Scotland with pre-gestational insulin-treated diabetes mellitus. METHODS: Data about diabetes from the Diabetes UK cohort were linked to data on births from the Scottish Hospital In-Patient Record System. This identified 1112 eligible singleton deliveries during 1979-95 to 706 insulin-tre…	2005	Apr	Diabetic medicine : a journal of the British Diabetic Association	22	Exclusion reason: Study period before 1999;
Threshold values of maternal blood glucose in early diabetic pregnancy--prediction of fetal malformations.	Wender-Ozegowska, E; Wróblewska, K; Zawiejska, A; Pietryga, M; Szczapa, J; Biczysko, R	BACKGROUND: The prevention of congenital malformations in the newborns of diabetic mothers still constitutes one of the main problems in this group of patients. AIM: The aim of this study was to analyze the prevalence of fetal malformations in diabetic pregnancies, as well as detection of the cut-off points for the first-trimester glycemia levels, relating to diabetes-induced fetal malformations.…	2005	Jan	Acta obstetricia et gynecologica Scandinavica	84	Exclusion reason: Study period before 1999;
Maternal diabetes: an independent risk factor for major cardiovascular malformations with increased mortality of affected infants.	Loffredo, C A; Wilson, P D; Ferencz, C	BACKGROUND: Intensive medical care of women with diabetes has reduced their risks of bearing infants with congenital anomalies. To assess the preventive potential of preconceptional care, the data of a population-based study of cardiovascular malformations (CVM) were analyzed to determine the morphogenetic specificity of maternal diabetes risks, the morbidity and mortality of the infants, and mat…	2001	Aug	Teratology	64	Exclusion reason: Study period before 1999;
Congenital malformations among infants whose mothers had gestational diabetes or preexisting diabetes.	Aberg, A; Westbom, L; Källén, B	BACKGROUND: Diabetes type 1 is associated with an increased risk for infant congenital malformations. It is debated whether this is true also at gestational diabetes. AIMS: To study occurrence of congenital malformations in infants whose mothers had preexisting or gestational diabetes. STUDY DESIGN: A register study covering over 1.2 million Swedish births in 1987-1997 based on the Swedish health…	2001	Mar	Early human development	61	Exclusion reason: Study period before 1999;
Trend of pregnancy outcomes in type 1 diabetes compared to control women: a register-based analysis in 1996-2018.	Fazekas-Pongor, Vince; Svébis, Mark M; Major, David; Pártos, Katalin; Dósa, Norbert; Mészáros, Ágota; Horváth, Viktor J; Domján, Beatrix A; Zsirai, László; Tabák, Adam G	INTRODUCTION: In 1989, the St Vincent declaration aimed to approximate pregnancy outcomes of diabetes to that of healthy pregnancies. We aimed to compare frequency and trends of outcomes of pregnancies affected by type 1 diabetes and controls in 1996-2018. METHODS: We used anonymized records of a mandatory nation-wide registry of all deliveries between gestational weeks 24 and 42 in Hungary. We i…	2023		Frontiers in endocrinology	14	Exclusion reason: Study period before 1999;
Hyperglycemia in pregnancy - prevalence and perinatal outcomes. A retrospective multicenter cohort study in Poland.	Bomba-Opon, Dorota A; Godek, Bartosz; Czekaj, Lukasz; Huras, Hubert; Jakubiec-Wisniewska, Karolina; Janowiec, Krzysztof; Leszczynska-Gorzelak, Bozena; Slodzinska, Magdalena; Zimmer, Mariusz; Bek, Wiktor; Rokita, Wojciech; Zmelonek-Znamirowska, Anna; Kalinka, Jaroslaw; Biesiada, Pawel; Stanczyk, Patrycja; Cnota, Wojciech; Malec, Marzena; Laudanski, Piotr; Zadykowicz, Rafal; Wielgos, Miroslaw	OBJECTIVES: Hyperglycemia in pregnancy (HIP) is one of the most common complications of pregnancy. Recently adopted new criteria for the diagnosis of HIP as well as the greater prevalence of risk factors could have a significant impact on HIP prevalence. The objective of the study was to assess the rates of HIP and the associated complications. MATERIAL AND METHODS: This was a retrospective analy…	2022		Ginekologia polska	93	Exclusion reason: No control group;
Offspring birthweight and placental weight-does the type of maternal diabetes matter? A population-based study of 319 076 pregnancies.	Strøm-Roum, Ellen M; Jukic, Anne M; Eskild, Anne	INTRODUCTION: Our aim was to estimate the difference in birthweight and in placental weight in pregnancies with type 1 diabetes, type 2 diabetes, and gestational diabetes compared with pregnancies without diabetes. MATERIAL AND METHODS: By using data from the Medical Birth Registry of Norway during the years 2009-2017, we included 319 076 singleton pregnancies with delivery after the 21st week of…	2021	Oct	Acta obstetricia et gynecologica Scandinavica	100	Exclusion reason: Ineligible population;
Diabetes during pregnancy and perinatal outcomes among First Nations women in Ontario, 2002/03-2014/15: a population-based cohort study.	Vélez, Maria P; Slater, Morgan; Griffiths, Rebecca; Shah, Baiju R; Sutherland, Roseanne; Jones, Carmen; Jacklin, Kristen; Walker, Jennifer D; Green, Michael E	BACKGROUND: In Canada, increasing numbers of women, especially First Nations women, are affected by diabetes during pregnancy, which is a major risk factor for adverse maternal and neonatal outcomes. The aim of this study was to examine temporal trends in pregnancy outcomes and use of health care services in a population-based cohort of First Nations women compared to other women in Ontario accor…	2020	Jan-Mar	CMAJ open	8	Exclusion reason: Missing data;
Prepregnancy Diabetes and Offspring Risk of Congenital Heart Disease: A Nationwide Cohort Study.	Øyen, Nina; Diaz, Lars J; Leirgul, Elisabeth; Boyd, Heather A; Priest, James; Mathiesen, Elisabeth R; Quertermous, Thomas; Wohlfahrt, Jan; Melbye, Mads	BACKGROUND: Maternal diabetes mellitus is associated with an increased risk of offspring congenital heart defects (CHD); however, the causal mechanism is poorly understood. We further investigated this association in a Danish nationwide cohort. METHODS AND RESULTS: In a national cohort study, we identified 2 025 727 persons born from 1978 to 2011; among them were 7296 (0.36%) persons exposed to m…			Circulation	133	Exclusion reason: Study period before 1999;
CLINICAL AND ECHOCARDIOGRAPHIC FINDINGS IN NEWBORNS OF DIABETIC MOTHERS.	Hăşmăşanu, Monica G; Bolboacă, Sorana D; Matyas, Melinda; Zaharie, Gabriela C	The aim of the study was to assess the use of echocardiographic measurements in newborns of diabetic mothers. Maternal diabetes is associated with an increased risk of morbidity and mortality in pregnancy and in perinatal period. Thirty-five newborns of diabetic mothers (pre- gestational or gestational diabetes; case group) and thirty-five controls (control group), born between January 2009 and D…	2015	Dec	Acta clinica Croatica	54	Exclusion reason: Ineligible population;
Type 2 diabetes in pregnancy: Rates of fetal malformations and level of preconception care.	Callec, R; Perdriolle-Galet, E; Sery, G-A; Morel, O	An observational study was performed to assess the prevalence of fetal malformations and the level of preconception care in women with Type 2 diabetes. Pregnant women with Type 2 diabetes who delivered between 2002 and 2010 were recruited to the study. The fetal malformation rate of patients with Type 2 diabetes was compared with the rate in a control group; the general population. The malformati…	2014	Oct	Journal of obstetrics and gynaecology : the journal of the Institute of Obstetrics and Gynaecology	34	Exclusion reason: No control group;
Risk of birth defects associated with maternal pregestational diabetes.	Vinceti, Marco; Malagoli, Carlotta; Rothman, Kenneth J; Rodolfi, Rossella; Astolfi, Gianni; Calzolari, Elisa; Puccini, Aurora; Bertolotti, Marco; Lunt, Mark; Paterlini, Luisa; Martini, Mariella; Nicolini, Fausto	Maternal diabetes preceding pregnancy may increase the risk of birth defects in the offspring, but not all studies confirm this association, which has shown considerable variation over time, and the effect of having type 1 versus type 2 diabetes is unclear. We conducted a population-based cohort study in the Northern Italy Emilia-Romagna region linking administrative databases with a Birth Defect…	2014	Jun	European journal of epidemiology	29	Exclusion reason: Study period before 1999;
Women with pre-gestational diabetes have a higher risk of stillbirth at all gestations after 32 weeks.	Holman, N; Bell, R; Murphy, H; Maresh, M	AIM: To explore the additional risk of stillbirths and to quantify that risk according to gestational age among women with diabetes. METHODS: Data on pregnancies ending in 2007 and 2008 in women with pre-gestational diabetes in three English regional audits were identified. A prospective audit collected data on all pregnancies delivering between June 2010 and May 2011 in one region and in 13 othe…	2014	Sep	Diabetic medicine : a journal of the British Diabetic Association	31	Exclusion reason: Ineligible population;
Perinatal outcome in relation to fetal sex in offspring to mothers with pre-gestational and gestational diabetes--a population-based study.	Persson, M; Fadl, H	AIM: The objective of the present study was to investigate if perinatal outcome differs with fetal sex in pregnancies with maternal Type 1 diabetes, Type 2 diabetes or gestational diabetes. METHODS: This was a population-based cohort study, with data from the Medical Birth Registry in Sweden throughout the period 1998-2007. Singleton pregnancies with maternal Type 1 diabetes (n = 4092), Type 2 di…	2014	Sep	Diabetic medicine : a journal of the British Diabetic Association	31	Exclusion reason: Study period before 1999;
Diabetes in pregnancy among First Nations women in Alberta, Canada: a retrospective analysis.	Oster, Richard T; King, Malcolm; Morrish, Donald W; Mayan, Maria J; Toth, Ellen L	BACKGROUND: In addition to increasing the risk of adverse birth outcomes, diabetes in pregnancy is thought to be an important driver of the epidemic of type 2 diabetes affecting Canada's First Nations population. The relative contributions of gestational diabetes mellitus (GDM) and pre-existing diabetes are not well understood. We generated a comprehensive epidemiological profile of diabetes in p…			BMC pregnancy and childbirth	14	Exclusion reason: Ineligible population;
Trends in incidence of diabetes in pregnancy and serious perinatal outcomes: a large, population-based study in Ontario, Canada, 1996-2010.	Feig, Denice S; Hwee, Jeremiah; Shah, Baiju R; Booth, Giliian L; Bierman, Arlene S; Lipscombe, Lorraine L	OBJECTIVE: Women with diabetes in pregnancy have high rates of pregnancy complications. Our aims were to explore trends in the incidence of diabetes in pregnancy and examine whether the risk of serious perinatal outcomes has changed. RESEARCH DESIGN AND METHODS: We performed a population-based cohort study of 1,109,605 women who delivered in Ontario, Canada, between 1 April 1996 and 31 March 2010…	2014	Jun	Diabetes care	37	Exclusion reason: Study period before 1999;
Pre-existing diabetes, maternal glycated haemoglobin, and the risks of fetal and infant death: a population-based study.	Tennant, Peter W G; Glinianaia, Svetlana V; Bilous, Rudy W; Rankin, Judith; Bell, Ruth	AIMS/HYPOTHESIS: Pre-existing diabetes is associated with an increased risk of stillbirth, but few studies have excluded the effect of congenital anomalies. This study used data from a long-standing population-based survey of women with pre-existing diabetes to investigate the risks of fetal and infant death and quantify the contribution of glycaemic control. METHODS: All normally formed singleto…	2014	Feb	Diabetologia	57	Exclusion reason: Study period before 1999;
Improved antenatal detection of congenital anomalies in women with pre-gestational diabetes: population-based cohort study.	Newham, J J; Glinianaia, S V; Tennant, P W G; Rankin, J; Bell, R	AIMS: To compare antenatal detection of congenital anomaly in women with and without pre-gestational diabetes and their pregnancy outcomes in a regional cohort study. METHODS: Data from a total of 7148 singleton pregnancies with a congenital anomaly delivered between 1 January 1996 and 31 December 2008 were extracted from the Northern Diabetes in Pregnancy and Northern Congenital Abnormality Surv…	2013	Dec	Diabetic medicine : a journal of the British Diabetic Association	30	Exclusion reason: Study period before 1999;
A threefold increase in gestational diabetes over two years: review of screening practices and pregnancy outcomes in Indigenous women of Cape York, Australia.	Davis, Bronwyn; McLean, Anna; Sinha, Ashim K; Falhammar, Henrik	BACKGROUND: Australian Aboriginal women have a high prevalence of type 2 diabetes (T2DM) in pregnancy and gestational diabetes (GDM). AIMS: To review how screening practice affects the pregnancy data of all Indigenous women and their newborns living in Cape York, Queensland. METHODS: All medical charts of mothers and their neonates delivered in the regional hospital over two-one-year periods (200…	2013	Aug	The Australian & New Zealand journal of obstetrics & gynaecology	53	Exclusion reason: Ineligible population;
[Pregnancy outcomes in women with pre-existing diabetes].	Fernandes, Raquel Santos Robalo; Simões, Ana Filipa Bernardino; Figueiredo, Ana Cristina Neves; Ribeiro, Ana Rita Silva; Aleixo, Francisca Maria Ferreira; Aragüés, Sílvia Margarida Duarte Teixeira Guerra; Amaral, Njila Yakalage Barreira	PURPOSE: To describe trends in prevalence, indicators of care and pregnancy outcomes for women with pre-existing type I or type II diabetes. METHODS: Cohort study of all consecutive singleton pregnancies complicated by pre-existing type I or type II diabetes followed from 2004 to 2011 at a tertiary perinatal care centre (n=194). We collected data from the medical records and described trends in d…	2012	Nov	Revista brasileira de ginecologia e obstetricia : revista da Federacao Brasileira das Sociedades de Ginecologia e Obstetricia	34	Exclusion reason: Full text not available in English;
ATLANTIC DIP: pregnancy outcomes for women with type 1 and type 2 diabetes.	Dunne, F P; Avalos, G; Durkan, M; Mitchell, Y; Gallacher, T; Keenan, M; Hogan, M; Carmody, L A; Gaffney, G	ATLANTIC DIP prospectively evaluated the perinatal and maternal outcomes of pregnancies complicated by Type 1 and Type 2 diabetes during 2006/2007 in 5 antenatal centres. All women with established diabetes for at least 6 months prior to the index pregnancy and booking for antenatal care between 1/1/2006 and 31/12/2007 were included in the study. Results were collected electronically via the DIAM…	2012	May	Irish medical journal	105	Exclusion reason: No control group;
Perinatal and infant mortality in term and preterm births among women with type 1 diabetes.	Eidem, I; Vangen, S; Hanssen, K F; Vollset, S E; Henriksen, T; Joner, G; Stene, L C	AIMS/HYPOTHESIS: The aim of this study was to estimate the risks of adverse birth outcomes such as stillbirth, infant death, preterm birth and pre-eclampsia in women with type 1 diabetes, compared with the background population. We further aimed to explore the risks of adverse birth outcomes in preterm and term deliveries separately. METHODS: By linkage of two nationwide registries, the Medical B…	2011	Nov	Diabetologia	54	Exclusion reason: Study period before 1999;
Retrospective evaluation of perinatal outcome in women with mild gestational hyperglycemia.	Kaymak, Oktay; Iskender, Can T; Ustunyurt, Emin; Yildiz, Yasemin; Doganay, Melike; Danisman, Nuri	AIM: To assess maternal and perinatal complications associated with mild gestational hyperglycemia (MGH). MATERIAL AND METHODS: This retrospective study was conducted in the perinatology division of Zekai Tahir Burak Women's Hospital between January and June 2009. Four hundred and eighty one patients with MGH and 212 patients with pre-gestational diabetes or gestational diabetes mellitus (GDM) we…	2011	Aug	The journal of obstetrics and gynaecology research	37	Exclusion reason: Ineligible population;
Pregnancy in women with Type 1 and Type 2 diabetes in Dublin.	Higgins, M; Galvin, D; McAuliffe, F; Coffey, M; Firth, R; Daly, S; Coleman, E; Kinsley, B; Geary, M; Byrne, M; Coulter-Smyth, S; Foley, M	INTRODUCTION: The Confidential Enquiry into Maternal and Child Health (CEMACH) reported outcomes of pregnancies in women with pre-gestational diabetes (PGDM) in the UK (n = 3,733). This study aimed to compare CEMACH outcomes with PGDM pregnancies in Dublin. METHODS: Retrospective chart review of all PGDM pregnancies. Comparison to CEMACH are shown in brackets. RESULTS: One hundred and ten PGDM wo…	2011	Jun	Irish journal of medical science	180	Exclusion reason: No control group;
Fetal risk assessment in pregnancies complicated by diabetes mellitus.	Zisser, Howard C; Biersmith, Michael A; Jovanovič, Lois B; Yogev, Yariv; Hod, Moshe; Kovatchev, Boris P	BACKGROUND: Hypoglycemia and hyperglycemia can pose a number of serious risks to pregnant mothers with diabetes, but these risks are not always related to glucose concentrations directly. Previous studies have shown the utility of using mathematical transformation functions to create patient risk profiles that can then be used to analyze and predict adverse outcomes in individuals with diabetes. …			Journal of diabetes science and technology	4	Exclusion reason: No outcome of interest;
Maternal diabetes and renal agenesis/dysgenesis.	Davis, Erin M; Peck, Jennifer David; Thompson, David; Wild, Robert A; Langlois, Peter	BACKGROUND: Renal agenesis and dysgenesis are potentially lethal congenital malformations affecting 2 to 5 infants per 10,000 live births annually in the United States. The low prevalence of these malformations has complicated understanding of potential risk factors. Maternal diabetes (type 1, type 2, and gestational) has been evaluated extensively as a risk factor for other congenital malformati…	2010	Sep	Birth defects research. Part A, Clinical and molecular teratology	88	Exclusion reason: Ineligible population;
Maternal and neonatal outcomes in the Torres Strait Islands with a sixfold increase in type 2 diabetes in pregnancy over six years.	Falhammar, Henrik; Davis, Bronwyn; Bond, Dianne; Sinha, Ashim K	BACKGROUND: Torres Strait Islander population has a high prevalence of type 2 diabetes (T2DM). AIMS: To review pregnancy data of women and their newborns living in the Torres Strait area. METHODS: All medical charts of mothers and their neonates delivered in two one-year periods (1999 and 2005/2006) were reviewed. The initial screening test for diabetes in pregnancy (DIP) was a random blood gluco…	2010	Apr	The Australian & New Zealand journal of obstetrics & gynaecology	50	Exclusion reason: Ineligible population;
Maternal and neonatal outcomes following diabetes in pregnancy in Far North Queensland, Australia.	Davis, Bronwyn; Bond, Dianne; Howat, Paul; Sinha, Ashim K; Falhammar, Henrik	BACKGROUND: Diabetes in pregnancy (DIP) is increasing and is associated with a number of adverse consequences for both the mother and the child. AIMS: To compare local maternal and neonatal outcomes with state and national data. METHODS: Chart audit of all DIP delivered during 2004 at a regional teaching hospital and compare outcomes with national benchmark, Queensland and national Indigenous dat…	2009	Aug	The Australian & New Zealand journal of obstetrics & gynaecology	49	Exclusion reason: No outcome of interest;
Obstetric and perinatal outcomes in type 1 diabetic pregnancies: A large, population-based study.	Persson, Martina; Norman, Mikael; Hanson, Ulf	OBJECTIVE: To perform comparative analyses of obstetric and perinatal outcomes between type 1 diabetic pregnancies and the general obstetric population in Sweden between 1991 and 2003. RESEARCH DESIGN AND METHODS: This was a population-based study. Data were obtained from the Medical Birth Registry, covering >98% of all pregnancies in Sweden. A total of 5,089 type 1 diabetic pregnancies and 1,260…	2009	Nov	Diabetes care	32	Exclusion reason: Study period before 1999;
Impact of diabetes on maternal-fetal outcomes in Manitoba: Relationship with ethnic and environmental factors.	Aljohani, Naji; Rempel, Brenda M; Ludwig, Sora; Morris, Margaret; Cheang, Mary; Murray, Robert; Bruce, Sharon; Shen, Garry X	PURPOSE: To examine the impact of gestational diabetes mellitus (GDM) on maternal-fetal outcomes in Manitoba. METHODS: The rates of macrosomia, stillbirth, cesarean section (C/S) and shoulder dystocia (S/D) in 324,605 births in Manitoba during 1985-2004, and their relationships with diabetes and demographical factors were analyzed. RESULTS: The incidence of macrosomia, stillbirth, C/S and S/D wer…			Clinical and investigative medicine. Medecine clinique et experimentale	31	Exclusion reason: Study period before 1999;
Outcomes of pregnancies in women with pre-gestational diabetes mellitus and gestational diabetes mellitus; a population-based study in New South Wales, Australia, 1998-2002.	Shand, A W; Bell, J C; McElduff, A; Morris, J; Roberts, C L	AIM: To determine population-based rates and outcomes of pre-gestational diabetes mellitus (pre-GDM) and gestational diabetes mellitus (GDM) in pregnancy. METHODS: This was a cross-sectional study, using linked population databases, of all women, and their infants, discharged from hospital following birth in New South Wales (NSW) between 1 July 1998 and 31 December 2002. Women with, and infants e…	2008	Jun	Diabetic medicine : a journal of the British Diabetic Association	25	Exclusion reason: Study period before 1999;
Spontaneous and indicated preterm delivery in pregestational diabetes mellitus: etiology and risk factors.	Melamed, Nir; Chen, Rony; Soiberman, Uri; Ben-Haroush, Avi; Hod, Moshe; Yogev, Yariv	OBJECTIVE: To characterize the indications for preterm delivery and identify risk factors predicting preterm delivery in pregnancies complicated by pregestational diabetes (PGDM). STUDY DESIGN: A retrospective cohort study of all women with type 1 or type 2 diabetes mellitus followed from preconception to delivery at our institute from 1996 to 2004 (study group). Rates of spontaneous and indicate…	2008	Aug	Archives of gynecology and obstetrics	278	Exclusion reason: Study period before 1999;
Prevalence and risk factors of cesarean section in a population of Tunisian diabetic pregnant women.	Denguezli, Walid; Hemdane, Salem; Faleh, Raja; Laajili, Hayett; Saïdan, Zahra; Haddad, Anis; Sakouhi, Mohamed	AIM: To determine the rate of and indication of cesarean section among women with preexisting and gestational diabetes mellitus compared with glucose-tolerant women. METHODS: from case-control study of 400 Tunisian pregnant women (200 in group diabetes and 200 in group control) seen over a 5-year period for medical management, women who had a cesarean section were identified and the reason for th…	2007	Nov	La Tunisie medicale	85	Exclusion reason: Full text not available;
Associations of Type 1 diabetes mellitus, maternal vascular disease and complications of pregnancy.	Howarth, C; Gazis, A; James, D	BACKGROUND: Maternal diabetes increases the risk of pre-eclampsia and abnormalities of fetal growth. We studied the additional impact of maternal vascular disease on these risks. METHODS: The first viable (> 23 weeks) pregnancies of 138 women with Type 1 diabetes mellitus (Type 1 DM), delivered between 1994 and 2003 at the Queen's Medical Centre, Nottingham, UK were studied. Women were divided in…	2007	Nov	Diabetic medicine : a journal of the British Diabetic Association	24	Exclusion reason: Study period before 1999;
A multicenter Italian study on pregnancy outcome in women with diabetes.	Lapolla, Annunziata; Dalfrà, Maria Grazia; Di Cianni, Graziano; Bonomo, Matteo; Parretti, Elena; Mello, Giorgio	BACKGROUND AND AIM: To determine pregnancy outcome in women with type 1 and type 2 diabetes. METHODS AND RESULTS: A prospective study was conducted in 33 centers in Italy between 1999 and 2003, mainly recording preterm delivery, stillbirths, neonatal mortality, congenital malformations and birthweight. Of the 668 women examined, 504 had type 1 diabetes and 164 had type 2. Pre-pregnancy counseling…	2008	May	Nutrition, metabolism, and cardiovascular diseases : NMCD	18	Exclusion reason: No control group;
Fetal and neonatal outcomes of diabetic pregnancies.	Yang, Joanne; Cummings, Elizabeth A; O'connell, Colleen; Jangaard, Krista	OBJECTIVE: To estimate whether the incidences of adverse fetal and neonatal outcomes in infants of mothers with preexisting types 1 and 2 diabetes 1) differ from infants of nondiabetic mothers in Nova Scotia (NS); and 2) have changed between 1988 and 2002. METHODS: Population-based cohort study using the NS Atlee Perinatal Database, a well-validated source of standardized clinical information. RE…	2006	Sep	Obstetrics and gynecology	108	Exclusion reason: Study period before 1999;
Maternal diabetes and perinatal outcomes in West Virginia Medicaid enrollees.	Gainor, Rachael E; Fitch, Cindy; Pollard, Cecil	Diabetes Mellitus (DM) is a serious problem in West Virginia. Diabetes during pregnancy has been associated with several negative outcomes. This study tested the hypotheses that women who had DM during pregnancy would have more negative perinatal outcomes than those who did not and women with pre-gestational DM would have more negative perinatal outcomes than women with gestational DM. The popula…	2006	Jan-Feb	The West Virginia medical journal	102	Exclusion reason: Full text not available;
Trends in deliveries, prenatal care, and obstetrical complications in women with pregestational diabetes: a population-based study in Ontario, Canada, 1996-2001.	Feig, Denice S; Razzaq, Asma; Sykora, Kathy; Hux, Jan E; Anderson, Geoff M	OBJECTIVE: To describe recent trends in the proportion of deliveries in women with pregestational diabetes (PGD), their use of services, and diabetes-related obstetrical complications. RESEARCH DESIGN AND METHODS: In this population-based retrospective cohort study, comprehensive administrative data were used to identify all women (with and without PGD) who gave birth in an Ontario, Canada, hospi…	2006	Feb	Diabetes care	29	Exclusion reason: Study period before 1999;
Audit of the outcome of pregnancy in diabetic women in Soweto, South Africa, 1992 - 2002.	Huddle, K R	OBJECTIVE: To audit the outcome of pregnancy among diabetic black women in Soweto following the introduction of a specialised service. DESIGN AND METHODS: An analysis of patients' records was conducted for the period 1992 - 2002. Maternal characteristics, aspects of treatment and its complications, mode of delivery and perinatal outcome are reported. The incidence of postpartum glucose intoleranc…	2005	Oct	South African medical journal = Suid-Afrikaanse tydskrif vir geneeskunde	95	Exclusion reason: Study period before 1999;
Outcomes of pregnancies in women with pre-existing type 1 or type 2 diabetes, in an ethnically mixed population.	Verheijen, Evelyn C J; Critchley, Julia A; Whitelaw, Donald C; Tuffnell, Derek J	OBJECTIVE: To compare the outcomes of pregnancies in women with pre-existing, type 1 and type 2, diabetes and to examine the influence of ethnicity on these outcomes. DESIGN: Prospective cohort study. SETTING: Large district hospital in Yorkshire with an ethnically mixed population. SAMPLE: Case series of all 202 pregnancies in women with pre-existing diabetes, ending in miscarriage, termination …	2005	Nov	BJOG : an international journal of obstetrics and gynaecology	112	Exclusion reason: Study period before 1999;
Maternal diabetes and congenital anomalies in South Australia 1986-2000: a population-based cohort study.	Sharpe, Phillipa B; Chan, Annabelle; Haan, Eric A; Hiller, Janet E	BACKGROUND: This study examined the risk of congenital anomalies in infants born in South Australia to women with maternal diabetes in a population-based cohort study of births over a 15-year period, 1986-2000. Differences in the reporting, recording, and diagnosis of pre-existing diabetes mellitus, gestational diabetes mellitus, and impaired glucose tolerance make comparisons between studies dif…	2005	Sep	Birth defects research. Part A, Clinical and molecular teratology	73	Exclusion reason: Study period before 1999;
Poor pregnancy outcome in women with type 2 diabetes.	Clausen, Tine D; Mathiesen, Elisabeth; Ekbom, Pia; Hellmuth, Ellinor; Mandrup-Poulsen, Thomas; Damm, Peter	OBJECTIVE: To evaluate the perinatal outcome and the frequency of maternal complications in pregnancies of women with type 2 diabetes during 1996-2001. RESEARCH DESIGN AND METHODS: Medical records of 61 consecutive singleton pregnancies in women with type 2 diabetes from 1996 to 2001 were studied. Pregnancy outcome was compared with that of pregnant women with type 1 diabetes during 1996-2000, th…	2005	Feb	Diabetes care	28	Exclusion reason: Study period before 1999;
Outcomes in type 1 diabetic pregnancies: a nationwide, population-based study.	Jensen, Dorte M; Damm, Peter; Moelsted-Pedersen, Lars; Ovesen, Per; Westergaard, Jes G; Moeller, Margrethe; Beck-Nielsen, Henning	OBJECTIVE: The aim of this study was to compare pregnancy outcomes in type 1 diabetic pregnancies with the background population. RESEARCH DESIGN AND METHODS: This nationwide prospective multicenter study took place in eight Danish centers treating pregnant women with type 1 diabetes during 1993-1999. A total of 990 women with 1,218 pregnancies and delivery after 24 weeks (n=1,215) or early termi…	2004	Dec	Diabetes care	27	Exclusion reason: Study period before 1999;
The influence of obesity and diabetes on the risk of cesarean delivery.	Ehrenberg, Hugh M; Durnwald, Celeste P; Catalano, Patrick; Mercer, Brian M	OBJECTIVE: To determine the influence of pregravid obesity and diabetes on cesarean delivery (CD) risk. STUDY DESIGN: Women with singleton pregnancies of 23 weeks or more estimated gestational age who were undergoing a trial of labor January 1997 through June 2001 were categorized by pregravid body mass index (underweight [<19.8 kg/m 2 ], normal [19.8-25 kg/m 2 ], overweight [25.1-30 kg/m2], obes…	2004	Sep	American journal of obstetrics and gynecology	191	Exclusion reason: Study period before 1999;
Risk of congenital anomalies detected during antenatal serum screening in women with pregestational diabetes.	Ray, J G; Vermeulen, M J; Meier, C; Wyatt, P R	BACKGROUND: Most studies comparing women with and without pregestational diabetes mellitus have not systematically screened for fetal anomalies in early pregnancy, potentially leading to selection bias. AIM: To evaluate the risk for certain congenital anomalies in women participating in an antenatal maternal screening program. DESIGN: Retrospective cohort study. METHODS: We studied all women who …	2004	Oct	QJM : monthly journal of the Association of Physicians	97	Exclusion reason: Study period before 1999;
Risk of complications of pregnancy in women with type 1 diabetes: nationwide prospective study in the Netherlands.	Evers, Inge M; de Valk, Harold W; Visser, Gerard H A	OBJECTIVE: To investigate maternal, perinatal, and neonatal outcomes of pregnancies in women with type 1 diabetes in the Netherlands. DESIGN: Nationwide prospective cohort study. SETTING: All 118 hospitals in the Netherlands. PARTICIPANTS: 323 women with type 1 diabetes who became pregnant between 1 April 1999 and 1 April 2000. MAIN OUTCOME MEASURES: Maternal, perinatal, and neonatal outcomes of …			BMJ (Clinical research ed.)	328	Exclusion reason: No control group;
Diabetes mellitus in pregnancy in an African population.	Ozumba, B C; Obi, S N; Oli, J M	OBJECTIVES: To compare the pregnancy outcome among diabetic and non-diabetic Nigerian women. METHODS: A retrospective case record review of 200 pregnant diabetic patients and control was carried out over a 10-year period (1990-1999) at the Maternity unit of the University of Nigeria Teaching Hospital Enugu, Nigeria. RESULTS: The prevalence of diabetes mellitus among pregnant mothers was 1.7%. Pre…	2004	Feb	International journal of gynaecology and obstetrics: the official organ of the International Federation of Gynaecology and Obstetrics	84	Exclusion reason: Study period before 1999;
Cardiovascular malformations in infants of diabetic mothers.	Wren, C; Birrell, G; Hawthorne, G	OBJECTIVE: To compare the prevalence at live birth and the spectrum of cardiovascular malformations in infants born to diabetic mothers with pre-existing diabetes with that in infants of non-diabetic mothers. DESIGN: Prospective study of all live births in the resident population of one health region, with recording of details of the outcome of all pregnancies of women with pre-existing diabetes …	2003	Oct	Heart (British Cardiac Society)	89	Exclusion reason: Study period before 1999;
Pregnancy in women with Type 2 diabetes: 12 years outcome data 1990-2002.	Dunne, F; Brydon, P; Smith, K; Gee, H	AIM: Twelve years' outcome analysis of pregnancies in women with Type 2 diabetes in a multiethnic geographically defined area. METHODS: Information about 182 women delivered between 1990 and 2002 was ascertained from a regional computerized database. The main outcome measures were rates of miscarriage, stillbirth, neonatal/postnatal deaths, congenital malformations, birth weight, mode of delivery…	2003	Sep	Diabetic medicine : a journal of the British Diabetic Association	20	Exclusion reason: Study period before 1999;
Outcome of pregnancy among immigrant women with diabetes.	Vangen, Siri; Stoltenberg, Camilla; Holan, Synne; Moe, Narve; Magnus, Per; Harris, Jennifer R; Stray-Pedersen, Babill	OBJECTIVE: We studied outcome of pregnancy among immigrant women with diabetes. The women came from regions of the world with high incidence of impaired glucose tolerance and type 2 diabetes. Prevalences, secular trends, and sociodemographic risk factors of diabetes were also explored. RESEARCH DESIGN AND METHODS: Data from the Medical Birth Registry of Norway on all births from 1988 to 1998 for …	2003	Feb	Diabetes care	26	Exclusion reason: Study period before 1999;
Maternal diabetes mellitus and infant malformations.	Sheffield, Jeanne S; Butler-Koster, Erin L; Casey, Brian M; McIntire, Donald D; Leveno, Kenneth J	OBJECTIVE: To investigate the effects of pregestational, as opposed to gestational, diabetes on infant malformations. METHODS: All women delivering infants at Parkland Hospital between January 1, 1991, and December 31, 2000, were ascertained. Screening for gestational diabetes was methodically employed throughout the study period using National Diabetes Data Group criteria for diagnosis of preges…	2002	Nov	Obstetrics and gynecology	100	Exclusion reason: Study period before 1999;
Outcome of very-low-birth-weight (< 1,500 grams) infants born to mothers with diabetes.	Rehan, Virender K; Moddemann, Dianne; Casiro, Oscar G	Premature delivery is common in pregnancies complicated by maternal diabetes. However, the outcome of very-low-birth-weight infants (VLBWI) born to mothers with diabetes is not known. Employing a matched double-cohort design, we investigated the influence of maternal diabetes on the outcome of VLBWI born in Winnipeg from 1988 to 1994. We compared mortality rates and early and late morbidity rates…	2002	Sep	Clinical pediatrics	41	Exclusion reason: Study period before 1999;
Normal perinatal mortality in type 1 diabetes mellitus in a series of 300 consecutive pregnancy outcomes.	Wylie, Bernice R; Kong, Jason; Kozak, Sharon E; Marshall, Colleen J; Tong, Suet On; Thompson, David M	Reports of outcomes of pregnancy in women with type 1 diabetes have consistently found increased perinatal mortality and morbidity. The primary objective of our study was to compare the perinatal mortality rate in type 1 diabetic pregnancies with that of the general population. The secondary objective was to compare the morbidities in these groups. A series of 247 women with type 1 diabetes had 3…	2002	May	American journal of perinatology	19	Exclusion reason: Study period before 1999;
St Vincent's Declaration 10 years on: outcomes of diabetic pregnancies.	Platt, M J; Stanisstreet, M; Casson, I F; Howard, C V; Walkinshaw, S; Pennycook, S; McKendrick, O	AIMS: To monitor pregnancies in women with pregestational Type 1 diabetes for pregnancy loss, congenital malformations and fetal growth parameters, in a geographically defined area in the north west of England. METHODS: Population cohort study of 547 pregnancies in women with Type 1 diabetes from maternity clinics in 10 centres over a 5-year period (1995-1999 inclusive). Main outcome measures wer…	2002	Mar	Diabetic medicine : a journal of the British Diabetic Association	19	Exclusion reason: Study period before 1999;
Pregnancy outcome in women with type 2 diabetes mellitus needs to be addressed.	Brydon, P; Smith, T; Proffitt, M; Gee, H; Holder, R; Dunne, F	Maternal diabetes mellitus (types 1 and 2) is the most chronic prevalent medical condition affecting the pregnant population and is associated with a less satisfactory pregnancy outcome for both mother and infant when compared with the non-diabetic population. Most reports have focused on women with type 1 disease, type 2 disease being perceived as a less serious condition. However, type 2 diseas…	2000	Sep	International journal of clinical practice	54	Exclusion reason: Full text not available;
The effect of maternal pregestational diabetes on fetal autonomic nervous system.	Mercado, Luis; Escalona-Vargas, Diana; Blossom, Sarah; Siegel, Eric R; Whittington, Julie R; Preissl, Hubert; Walden, Kaitlyn; Eswaran, Hari	Heart rate variability assessment of neonates of pregestational diabetic mothers have shown alterations in the autonomic nervous system (ANS). The objective was to study the effect of maternal pregestational diabetes on ANS at the fetal stage by combining cardiac and movement parameters using a non-invasive fetal magnetocardiography (fMCG) technique. This is an observational study with 40 partici…	2023	May	Physiological reports	11	Exclusion reason: No outcome of interest;
Association between Diabetes in Pregnancy and Shoulder Dystocia by Infant Birth Weight in an Era of Cesarean Delivery for Suspected Macrosomia.	Abdelwahab, Mahmoud; Frey, Heather A; Lynch, Courtney D; Klebanoff, Mark A; Thung, Stephen F; Costantine, Maged M; Landon, Mark B; Venkatesh, Kartik K	OBJECTIVE: We estimated the association between diabetes and shoulder dystocia by infant birth weight subgroups (<4,000, 4,000-4,500, and >4,500 g) in an era of prophylactic cesarean delivery for suspected macrosomia. STUDY DESIGN: A secondary analysis from the National Institute of Child Health and Human Development U.S. Consortium for Safe Labor of deliveries at ≥24 weeks with a nonanomalous, s…	2023	Jul	American journal of perinatology	40	Exclusion reason: Full text not available;
Changes in fetal intracranial anatomy during maternal pregestational and gestational diabetes.	Ekin, Atalay; Sever, Barış	AIM: To evaluate the changes in fetal intracranial structures in pregnant women with pregestational diabetes mellitus (DM) and gestational diabetes mellitus (GDM). METHODS: The study was conducted prospectively with patients who were grouped as pregestational DM (n = 110), GDM (n = 110), and control (n = 110). Fetal ultrasonographic measurements of widths of posterior lateral ventricles (PLV), ca…	2023	Feb	The journal of obstetrics and gynaecology research	49	Exclusion reason: No outcome of interest;
Maternal Glycemic Spectrum and Adverse Pregnancy and Perinatal Outcomes in a Multiracial US Cohort.	Kwapong, Yaa Adoma; Boakye, Ellen; Wang, Guoying; Hong, Xiumei; Lewey, Jennifer; Mamas, Mamas Andreas; Wu, Pensee; Blaha, Michael Joseph; Nasir, Khurram; Hays, Allison Gamboa; Blumenthal, Roger Scott; Wang, Xiaobin; Sharma, Garima	Diabetes mellitus (pregestational (PDM) and gestational (GDM)) is associated with adverse pregnancy outcomes (APOs). However, studies exploring the association of APOs with maternal glycemia among women without PDM/GDM are limited. We utilized data from 4119 women (307-PDM; 582-GDM; 3230-non-PDM/GDM) in the Boston Birth Cohort (1998-2016). Women in the non-PDM/GDM group were subdivided by tertile…			Journal of cardiovascular development and disease	9	Exclusion reason: Study period before 1999;
Retrospective national cohort study of pregnancy outcomes for women with type 1 and type 2 diabetes mellitus in Republic of Ireland.	Newman, Christine; Egan, Aoife M; Ahern, Tomas; Al-Kiyumi, Maisa; Bacon, Siobhan; Bahaeldein, Elgelani; Balan, Gabriela; Brassill, Mary-Jane; Breslin, Emily; Brosnan, Elizabeth; Carmody, Louise; Clarke, Hilda; Coogan Kelly, Caroline; Culliney, Linda; Davern, Recie; Durkan, Maeve; Elhilo, Kalthoom; Cullen, Elizabeth; Fenlon, Mairead; Ferry, Pauline; Gabir, Ahmed; Guinan, Linda; Hanlon, Geraldine; …	AIM: Report the outcomes of pregnant women with type 1 and type 2 diabetes and to identify modifiable and non-modifiable factors associated with poor outcomes. METHODS: Retrospective analysis of pregnancy preparedness, pregnancy care and outcomes in the Republic of Ireland from 2015 to 2020 and subsequent multivariate analysis. RESULTS: In total 1104 pregnancies were included. Less than one third…	2022	Jul	Diabetes research and clinical practice	189	Exclusion reason: No control group;
Risk of birth defects by pregestational type 1 or type 2 diabetes: National Birth Defects Prevention Study, 1997-2011.	Marchincin, Stephanie L; Howley, Meredith M; Van Zutphen, Alissa R; Fisher, Sarah C; Nestoridi, Eirini; Tinker, Sarah C; Browne, Marilyn L	BACKGROUND: Previous studies found consistent associations between pregestational diabetes and birth defects. Given the different biological mechanisms for type 1 (PGD1) and type 2 (PGD2) diabetes, we used National Birth Defects Prevention Study (NBDPS) data to estimate associations by diabetes type. METHODS: The NBDPS was a study of major birth defects that included pregnancies with estimated de…			Birth defects research	115	Exclusion reason: Study period before 1999;
Maternal type 1 diabetes, pre-term birth and risk of autism spectrum disorder-a prospective cohort study.	Persson, Martina; Reichenberg, Abraham; Andersson Franko, Mikael; Sandin, Sven	BACKGROUND: It has been suggested that maternal type 1 diabetes (T1D) increases the risk of autism spectrum disorder (ASD) in the offspring. However, it is unclear whether this risk is mediated by pre-term birth, affecting around one-third of pregnancies with T1D, and whether maternal levels of glycated haemoglobin (HbA1c) impact the risk. METHODS: A cohort of 1.4 million Swedish children born be…			International journal of epidemiology	52	Exclusion reason: Study period before 1999;
Trends and burden of diabetes in pregnancy among Aboriginal and non-Aboriginal mothers in Western Australia, 1998-2015.	Ahmed, Marwan Awad; Bailey, Helen D; Pereira, Gavin; White, Scott W; Wong, Kingsley; Shepherd, Carrington C J	BACKGROUND: Diabetes in pregnancy (DIP), which includes pre-gestational and gestational diabetes, is more prevalent among Aboriginal women. DIP and its adverse neonatal outcomes are associated with diabetes and cardiovascular disease in the offspring. This study investigated the impact of DIP on trends of large for gestational age (LGA) in Aboriginal and non-Aboriginal populations, and added to t…			BMC public health	22	Exclusion reason: Study period before 1999;
Pregestational diabetes mediates the association between maternal obesity and the risk of congenital heart defects.	Wu, Xiao-Xia; Ge, Ru-Xiu; Huang, Le; Tian, Fu-Ying; Chen, Yi-Xuan; Wu, Lin-Lin; Niu, Jian-Min	AIMS/INTRODUCTION: We aimed to explore whether the association between obesity and congenital heart defects (CHDs) can be mediated by maternal pregestational diabetes (PGDM). MATERIALS AND METHODS: We included 53,708 mother-infant pairs with deliveries between 2017 and 2019 from the Birth Cohort in Shenzhen. Mothers were categorized into four groups: the underweight group (body mass index [BMI] <…	2022	Feb	Journal of diabetes investigation	13	Exclusion reason: Ineligible population;
Association between maternal pregestational glucose level and adverse pregnancy outcomes: a population-based retrospective cohort study.	Zeng, Mengyao; He, Yang; Li, Min; Yang, Liu; Zhu, Qianxi; Liu, Jun; Mao, Yanyan; Chen, Qing; Du, Jing; Zhou, Weijin	OBJECTIVE: To investigate the association between maternal pregestational blood glucose level and adverse pregnancy outcomes. DESIGN: Retrospective cohort study. SETTING: This study was conducted in the Chongqing Municipality of China between April 2010 and December 2016. PARTICIPANTS: A total of 60 222 women (60 360 pregnancies) from all 39 counties of Chongqing who participated in the National …			BMJ open	11	Exclusion reason: Ineligible population;
Glycemic Control in Pregnancies Complicated by Pre-Existing Diabetes Mellitus and Congenital Malformations: A Danish Population-Based Study.	Arendt, Linn Håkonsen; Pedersen, Lars Henning; Pedersen, Lars; Ovesen, Per Glud; Henriksen, Tine Brink; Lindhard, Morten Søndergaard; Olsen, Jørn; Sørensen, Henrik Toft; Ramlau-Hansen, Cecilia Høst	PURPOSE: To study the occurrence of major congenital abnormalities in children of women with type 1 and type 2 diabetes and investigate the association between glycated haemoglobin (HbA1c) and major congenital malformations according to type 1 diabetes and type 2 diabetes separately. PATIENTS AND METHODS: In this register-based study, all singletons born alive from January 1, 2000 to December 31,…	2021		Clinical epidemiology	13	Exclusion reason: Ineligible population;
Diabetes during pregnancy and birthweight trends among Aboriginal and non-Aboriginal people in the Northern Territory of Australia over 30 years.	Hare, Matthew J L; Barzi, Federica; Boyle, Jacqueline A; Guthridge, Steven; Dyck, Roland F; Barr, Elizabeth L M; Singh, Gurmeet; Falhammar, Henrik; Webster, Vanya; Shaw, Jonathan E; Maple-Brown, Louise J	BACKGROUND: Early-life risk factors, including maternal hyperglycaemia and birthweight, are thought to contribute to the high burden of cardiometabolic disease experienced by Indigenous populations. We examined rates of pre-existing diabetes in pregnancy, gestational diabetes mellitus (GDM) and extremes of birthweight over three decades in the Northern Territory (NT) of Australia. METHODS: We per…	2020	Aug	The Lancet regional health. Western Pacific	1	Exclusion reason: Study period before 1999;
Modification of the association between diabetes and birth defects by obesity, National Birth Defects Prevention Study, 1997-2011.	Tinker, Sarah C; Gilboa, Suzanne M; Moore, Cynthia A; Waller, D Kim; Simeone, Regina M; Kim, Shin Y; Jamieson, Denise J; Botto, Lorenzo D; Fisher, Sarah C; Reefhuis, Jennita	BACKGROUND: Maternal pregestational diabetes and obesity are risk factors for birth defects. Diabetes and obesity often occur together; it is unclear whether their co-occurrence compounds birth defect risk. METHODS: We analyzed 1997-2011 data on 29,671 cases and 10,963 controls from the National Birth Defects Prevention Study, a multisite case-control study. Mothers self-reported height, pregesta…			Birth defects research	113	Exclusion reason: Study period before 1999;
Magnitude of Pre-Existing Diabetes Mellitus Among Pregnant Women in Southern Ethiopia: A Cross-Sectional Study.	Wolka, Eskinder; Deressa, Wakgari; Reja, Ahmed	BACKGROUND: The presence of maternal diabetes mellitus (DM) during pregnancy has complications for both mother and child. Pre-existing DM can result in higher risk of maternal and child mortality and morbidity. In Ethiopia, the magnitude of pre-existing DM among pregnant women is not well studied. The aim of this study was to assess the magnitude of pre-existing DM among pregnant women in Wolaita…	2021		Risk management and healthcare policy	14	Exclusion reason: No outcome of interest;
Adverse neonatal outcomes associated with pregestational diabetes mellitus in infants born preterm.	Tse, Beverly C; Block, Barry; Figueroa, Heather; Yao, Ruofan	BACKGROUND: Pregestational diabetes mellitus is associated with a higher risk of adverse pregnancy outcomes. Based on the available data, it is unclear whether infants born preterm to mothers with pregestational diabetes mellitus are at a higher risk of adverse outcomes than other preterm infants. OBJECTIVE: This study aimed to quantify the neonatal complications associated with pregestational di…	2020	Nov	American journal of obstetrics & gynecology MFM	2	Exclusion reason: Ineligible population;
Congenital Anomalies of the Kidney and Urinary Tract (CAKUT): An Emerging Relationship With Pregestational Diabetes Mellitus Among First Nations and Non-First Nations People in Saskatchewan-Results From the DIP: ORRIIGENSS Project.	Dyck, Roland F; Karunanayake, Chandima; Pahwa, Punam; Stang, MaryRose; Erickson, Robin L; Osgood, Nathaniel D	OBJECTIVES: Because congenital anomalies of the kidneys and urinary tract (CAKUT) represent a frequent cause of end stage renal disease (ESRD) in the young, we explored the epidemiology of CAKUT and the role of diabetes in pregnancy. METHODS: This was a retrospective cohort study of CAKUT, by maternal diabetes status, from among all 1980‒2009 births in Saskatchewan First Nations (FN) and non-Firs…	2021	Jun	Canadian journal of diabetes	45	Exclusion reason: Study period before 1999;
Time trends in pregnancy-related outcomes among women with type 1 diabetes mellitus, 2004-2017.	Helman, Sarit; James-Todd, Tamarra M; Wang, Zifan; Bellavia, Andrea; Wyckoff, Jennifer A; Serdy, Shanti; Halprin, Elizabeth; O'Brien, Karen; Takoudes, Tamara; Gupta, Munish; McElrath, Thomas F; Brown, Florence M	OBJECTIVE: To examine time trends in US pregnant women with type 1 diabetes mellitus for maternal characteristics and pregnancy outcomes. STUDY DESIGN: We abstracted clinical data from the medical records of 700 pregnant women from 2004 to 2017. For each time period, means and percentages were calculated. P values for trend were calculated using linear and logistic regression. RESULTS: HbA1c in e…	2020	Aug	Journal of perinatology : official journal of the California Perinatal Association	40	Exclusion reason: No control group;
Temporal trend of diabetes in pregnant women and its association with birth outcomes, 2011 to 2017.	Khajehei, Marjan; Assareh, Hassan	AIM: To assess changes in the prevalence of diabetes in pregnant women, and its association with selected birth outcomes (including caesarean section, episiotomy, admission to the special care nursery/neonatal intensive care unit, postpartum haemorrhage and neonatal birth weight) from 2011 to 2017. METHODS: In a single-centre, retrospective cohort study, we examined records of pregnant women who …	2020	Apr	Journal of diabetes and its complications	34	Exclusion reason: Ineligible population;
Maternal Glycemic Control in Type 1 Diabetes and the Risk for Preterm Birth: A Population-Based Cohort Study.	Ludvigsson, Jonas F; Neovius, Martin; Söderling, Jonas; Gudbjörnsdottir, Soffia; Svensson, Ann-Marie; Franzén, Stefan; Stephansson, Olof; Pasternak, Björn	BACKGROUND: Maternal type 1 diabetes (T1D) has been linked to preterm birth and other adverse pregnancy outcomes. How these risks vary with glycated hemoglobin (or hemoglobin A1c [HbA1c]) levels is unclear. OBJECTIVE: To examine preterm birth risk according to periconceptional HbA1c levels in women with T1D. DESIGN: Population-based cohort study. SETTING: Sweden, 2003 to 2014. PATIENTS: 2474 sing…			Annals of internal medicine	170	Exclusion reason: Full text not available;
Diabetes in pregnancy in associations with perinatal and postneonatal mortality in First Nations and non-Indigenous populations in Quebec, Canada: population-based linked birth cohort study.	Chen, Lu; Wang, Wen-Juan; Auger, Nathalie; Xiao, Lin; Torrie, Jill; McHugh, Nancy Gros-Louis; Luo, Zhong-Cheng	OBJECTIVE: Both pregestational and gestational diabetes mellitus (PGDM, GDM) occur more frequently in First Nations (North American Indians) pregnant women than their non-Indigenous counterparts in Canada. We assessed whether the impacts of PGDM and GDM on perinatal and postneonatal mortality may differ in First Nations versus non-Indigenous populations. DESIGN: A population-based linked birth co…			BMJ open	9	Exclusion reason: Study period before 1999;
The Influence of Maternal Obesity on Pregnancy Complications and Neonatal Outcomes in Diabetic and Nondiabetic Women.	Timur, Burcu Budak; Timur, Hakan; Tokmak, Aytekin; Isik, Hatice; Eyi, Elif Gul Yapar	INTRODUCTION: This study aimed to investigate the influence of obesity on pregnancy complications and neonatal outcomes in diabetic and nondiabetic women. MATERIALS AND METHODS: This retrospective case control study was conducted on 1193 pregnant women and their neonates at a tertiary level maternity hospital between March 2007 and 2011. The pregnant women were classified into 2 groups according …	2018	Apr	Geburtshilfe und Frauenheilkunde	78	Exclusion reason: Ineligible population;
Maternal Diabetes Mellitus and Genital Anomalies in Male Offspring: A Nationwide Cohort Study in 2 Nordic Countries.	Arendt, Linn Håkonsen; Lindhard, Morten Søndergaard; Henriksen, Tine Brink; Olsen, Jørn; Cnattingius, Sven; Petersson, Gunnar; Parner, Erik Thorlund; Ramlau-Hansen, Cecilia Høst	BACKGROUND: Pre-existing diabetes has been associated with an increased risk of congenital malformations overall, but studies on genital anomalies in boys are conflicting and possible causal mechanisms are not well understood. Previous studies have mainly assessed pregestational and gestational diabetes in combination. Yet considering the vulnerable time windows for the genital anomalies, associa…	2018	Mar	Epidemiology (Cambridge, Mass.)	29	Exclusion reason: Study period before 1999;
Risks of asphyxia-related neonatal complications in offspring of mothers with type 1 or type 2 diabetes: the impact of maternal overweight and obesity.	Cnattingius, Sven; Lindam, Anna; Persson, Martina	AIMS/HYPOTHESIS: We aimed to compare the risks of severe asphyxia-related neonatal complications in the offspring of mothers with type 1 or type 2 diabetes, and to assess the impact of maternal overweight/obesity on these risks. METHODS: This was a population-based study of 1,343,751 live-born singleton infants in Sweden between 1997 and 2011, including 5941 and 711 infants of mothers with type 1…	2017	Jul	Diabetologia	60	Exclusion reason: Study period before 1999;
Adverse pregnancy outcome among women with pre-gestational diabetes mellitus: a population-based multi-centric study in Beijing.	Wei, Yumei; Yang, Huixia; Zhu, Weiwei; Hod, Moshe; Hadar, Eran	OBJECTIVE: To investigate the prevalence of pre-gestational diabetes mellitus (pGDM) incidence and to evaluate whether the 2-h plasma glucose value of the oral glucose tolerance test (OGTT) should be used to diagnose pGDM during pregnancy. DESIGN: Observational cohort study of 15 194 women in 15 medical centers in Beijing from 20 June 2013 to 30 November 2013. The incidence of adverse pregnancy o…	2017	Oct	The journal of maternal-fetal & neonatal medicine : the official journal of the European Association of Perinatal Medicine, the Federation of Asia and Oceania Perinatal Societies, the International Society of Perinatal Obstetricians	30	Exclusion reason: No control group;
Maternal Diabetes, Birth Weight, and Neonatal Risk of Congenital Heart Defects in Norway, 1994-2009.	Leirgul, Elisabeth; Brodwall, Kristoffer; Greve, Gottfried; Vollset, Stein E; Holmstrøm, Henrik; Tell, Grethe S; Øyen, Nina	OBJECTIVE: To investigate the association between pregestational or gestational diabetes and offspring risk of congenital heart defects and the association between large-for-gestational-age birth weight and risk of cardiac defects in offspring of diabetic women. METHODS: Information on pregestational and gestational diabetes, cardiac defects, and birth weight among all births in Norway in 1994-20…	2016	Nov	Obstetrics and gynecology	128	Exclusion reason: Study period before 1999;
Congenital abnormalities in newborns of women with pregestational diabetes: A time-trend analysis, 1994 to 2009.	Agha, Mohammad M; Glazier, Richard H; Moineddin, Rahim; Booth, Gillian	BACKGROUND: The main objective of the current study is to examine the trend of congenital abnormalities among children born by women with and without diabetes, and to explore the impact of food fortification by folic acid on the rate of birth defects among these two groups of mothers. METHODS: All children born alive in Ontario, Canada, during 1994 to 2009 and their mothers were included in study…	2016	Oct	Birth defects research. Part A, Clinical and molecular teratology	106	Exclusion reason: Study period before 1999;
Pregestational diabetes is associated with adverse outcomes in twin pregnancies: a regional register-based study.	Darke, Joanne; Glinianaia, Svetlana V; Marsden, Philippa; Bell, Ruth	INTRODUCTION: The incidence of pregnancies complicated by twinning and diabetes is increasing in the UK. This is a worrying trend as both diabetes and twin gestations are associated with a high risk of adverse pregnancy outcomes. The few studies that have specifically addressed how twinning and pregestational diabetes in the same pregnancy may affect outcome have reported conflicting results. MAT…	2016	Mar	Acta obstetricia et gynecologica Scandinavica	95	Exclusion reason: Study period before 1999;
Impact of pre-pregnancy diabetes mellitus on congenital anomalies, Canada, 2002-2012.	Liu, S; Rouleau, J; León, J A; Sauve, R; Joseph, K S; Ray, J G	OBJECTIVE: To examine the impact of pre-pregnancy diabetes mellitus (DM) on the population birth prevalence of congenital anomalies in Canada. METHODS: We carried out a population-based study of all women who delivered in Canadian hospitals (except those in the province of Quebec) between April 2002 and March 2013 and their live-born infants with a birth weight of 500 grams or more and/or a gesta…	2015	Jul	Health promotion and chronic disease prevention in Canada : research, policy and practice	35	Exclusion reason: Missing data;
Cord blood adipokines, neonatal anthropometrics and postnatal growth in offspring of Hispanic and Native American women with diabetes mellitus.	Teague, April M; Fields, David A; Aston, Christopher E; Short, Kevin R; Lyons, Timothy J; Chernausek, Steven D	BACKGROUND: Offspring of women with diabetes mellitus (DM) during pregnancy have a risk of developing metabolic disease in adulthood greater than that conferred by genetics alone. The mechanisms responsible are unknown, but likely involve fetal exposure to the in utero milieu, including glucose and circulating adipokines. The purpose of this study was to assess the impact of maternal DM on fetal …			Reproductive biology and endocrinology : RB&E	13	Exclusion reason: Ineligible population;
Trends in prevalence of diabetes among delivery hospitalizations, United States, 1993-2009.	Correa, Adolfo; Bardenheier, Barbara; Elixhauser, Anne; Geiss, Linda S; Gregg, Edward	To describe recent trends in prevalence of pre-existing diabetes mellitus (PDM) (i.e., type 1 or type 2 diabetes) and gestational diabetes mellitus (GDM) among delivery hospitalizations in the United States. Data on delivery hospitalizations from 1993 through 2009 were obtained from the Health Care Cost and Utilization Project (HCUP) Nationwide Inpatient Sample. Diagnosis-Related Group codes were…	2015	Mar	Maternal and child health journal	19	Exclusion reason: Study period before 1999;
Peri-conception hyperglycaemia and nephropathy are associated with risk of congenital anomaly in women with pre-existing diabetes: a population-based cohort study.	Bell, R; Glinianaia, S V; Tennant, P W G; Bilous, R W; Rankin, J	AIMS: The aim of this study was to quantify the risk of major congenital anomaly, and to assess the influence of peri-conception HbA(1c) and other clinical and socio-demographic factors on the risk of congenital anomaly occurrence in offspring of women with type 1 and type 2 diabetes diagnosed before pregnancy. METHODS: This was a population-based cohort study using linked data from registers of …			Diabetologia		Exclusion reason: Study period before 1999;
Peri-conception hyperglycaemia and nephropathy are associated with risk of congenital anomaly in women with pre-existing diabetes: A population-based cohort study	Bell, R.; Glinianaia, S.V.; Tennant, P.W.G.; Bilous, R.W.; Rankin, J.		2012		Diabetologia	55	Exclusion reason: Study period before 1999;
[Retrospective study of the maternal, fetal and perinatal outcomes in diabetic women in twenty years of assistance in the Universidade Federal do Triângulo Mineiro School Hospital].	Chaves, Evelyne Gabriela Schmaltz; Franciscon, Priscila de Melo; Nascentes, Gabriel Antônio N; Paschoini, Marina Carvalho; Silva, Adriana Paula da; Borges, Maria de Fátima	OBJECTIVES: Evaluation of the consequences of diabetes mellitus (DM) on maternal and fetal morbidity and mortality at Universidade Federal do Triângulo Mineiro. MATERIALS AND METHODS: A retrospective review of medical records of pregnant women with diabetes was carried out at the hospital between 1990-2009, focusing on maternal and neonatal data and complications. RESULTS: The last pregnancy of 9…	2010	Oct	Arquivos brasileiros de endocrinologia e metabologia	54	Exclusion reason: Study period before 1999;
[Neonatal outcome in pregnancies complicated with pregestational diabetes mellitus].	Cetković, Aleksandar; Durović, Marina	BACKGROUND/AIM: Pregestational diabetes mellitus (PGDM) represents glucose intolerance that begins before pregnancy and is followed by the increased risk of neonatal and maternal complications. The aim of this study was to establish neonatal outcome in pregnancies with pregestational diabetes mellitus and the factors that had influence on it. METHODS: This study included 27 pregnant women with in…	2007	Apr	Vojnosanitetski pregled	64	Exclusion reason: Full text not available in English;
Pregnancy outcome in type 2 diabetes mellitus: a retrospective analysis from the Netherlands.	de Valk, Harold W; van Nieuwaal, Nancy H G; Visser, Gerard H A	MAIN OBJECTIVES: The objective was to describe pre-gestational history and the maternal, fetal and neonatal outcome in pregnancies in women with pre-gestational type 2 diabetes during the period between 1992 and 2006 from one center in the Netherlands. METHODS: Patients attending the obstetric-diabetology outpatient clinic of a tertiary referral center were studied. This center also has a regular…	2006	Fall	The review of diabetic studies : RDS	3	Exclusion reason: Study period before 1999;
[Course of pregnancy and delivery in patients with pregestational diabetes mellitus].	Malinowska-Polubiec, Aneta; Czajkowski, Krzysztof; Sotowska, Agnieszka; Sieińko, Jacek	INTRODUCTION: Pregnancy in a woman with pregestational diabetes mellitus (PGDM) is associated with increased risk of complications in both the mother and the fetus. A close surveillance is strongly recommended in these pregnancies. OBJECTIVES: The aim of the study was to assess perinatal outcome in pregnancies complicated by PGDM. STUDY DESIGN: The study covered 127 pregnancies with PGDM. Apart f…	2005	Apr	Ginekologia polska	76	Exclusion reason: Full text not available in English;
[Congenital malformations among offspring of diabetic women].	Nazer Herrera, Julio; García Huidobro, Moira; Cifuentes Ovalle, Lucía	BACKGROUND: The risk of congenital malformations is two to three times higher among women with diabetes mellitus before pregnancy. Gestational diabetes is emerging as a risk factor for malformations. AIM: To study the rate and type of congenital malformations among offspring of women with pre-gestational or gestational diabetes. MATERIAL AND METHODS: A search in the databases of the Collaborative…	2005	May	Revista medica de Chile	133	Exclusion reason: Study period before 1999;
[Maternal insulin-dependent diabetes and congenital malformations in the newborn].	Kalaĭdzhieva, M; Popivanova, A; Doĭcheva, E; Nikolov, A; Dimitgrov, A	Congenital malformations (CM) are one of the leading causes of perinatal morbidity and mortality in infants of insulin dependent diabetic mothers (IDM). The aim of the present study is to determinate the incidence and structure of CM in this high risk population. The study included 14,325 newborns born between 1997-2000. 157 of them were IDM. The incidence of CM in IDM is 4-8 times higher than in…	2003		Akusherstvo i ginekologiia	42	Exclusion reason: Study period before 1999;
[Diabetes and pregnancy. Maternal risk factors and neonatal morbidity].	Mamì, C; Paolata, A; Manganaro, R; Lo Monaco, I; Gemelli, M	BACKGROUND: To verify in our population the incidence of infants of mother with insulin dependent diabetes mellitus (IDDM) or gestational diabetes (GD) and to evaluate the maternal characteristics influencing neonatal outcome. METHODS: The study was retrospectively performed on 6179 infants born between 1995 and 1998 at the Obstetric Clinic of the University of Messina and referred the Division o…	2000	Jun	Minerva ginecologica	52	Exclusion reason: Study period before 1999;
[Premature delivery in diabetes: etiology and risk factors].	Beigelman, A; Wiznitzer, A; Shoham-Vardi, I; Vardi, H; Holtcberg, G; Mazor, M	Preterm birth is the leading cause of perinatal morbidity and mortality, while preterm labor and delivery in diabetes mellitus (DM) carries an increased risk of perinatal complications. We investigated the hypothesis that DM (gestational and pregestational) is an independent risk factor for preterm birth and evaluated the hypothesis that the risk factors for preterm birth in diabetics are differe…			Harefuah	138	Exclusion reason: Study period before 1999;
[Rates of stillbirths in Kuwaiti women with non-insulin-dependent diabetes].	Dobardzić, A; al-Bustan, M; Dobardzić, R	The objective of the present study was to discern stillbirth rates in patients diagnosed as having NIDDM. Also, it describes sociodemographic characteristics, and diabetes related factors that distinguish women with established NIDDM who experienced repeated stillbirths from those who did not. The sample data by 99 Kuwaiti women with NIDDM who are still in the reproduction-age are from a cross-se…	2000		Medicinski arhiv	54	Exclusion reason: Study period before 1999;
[Pregnancy in women with diabetes mellitus type I: maternal and perinatal complications, in spite of good blood glucose control].	Evers, I M; Bos, A M; Aalders, A L; van Ballegooie, E; de Valk, H W; van Doormaal, J J; ter Brugge, H G; Visser, G H	OBJECTIVE: To examine the maternal and neonatal outcome of pregnancies of women with type I diabetes mellitus. DESIGN: Retrospective. METHODS: The medical records of pregnancies (> or = 16 weeks) in women with type I diabetes mellitus between 1986/'97 were studied in University Medical Center Utrecht, Academic Hospital Groningen and Isala Clinics, location 'De Weezenlanden', Zwolle, the Netherlan…			Nederlands tijdschrift voor geneeskunde	144	Exclusion reason: Study period before 1999;
Neonatal outcomes and rationale for timing of birth in perinatal diabetes: a retrospective cohort study.	Nashif, Sereen K; Mahr, Renee M; Tessier, Katelyn M; Hoover, Elizabeth A; Ajagbe-Akingbola, Oluwabukola; Chiu, Emily; Andrews, Janet I; Sabol, Bethany A; Rogers, William K; Wernimont, Sarah A	BACKGROUND: The American College of Obstetricians and Gynecologists (ACOG) recommends delivery in the 39(th) week of pregnancy for patients with pregestational and medication-controlled gestational diabetes with consideration for earlier delivery in those with "poor glucose control". OBJECTIVE: We sought to evaluate the impact of birth prior to 39 weeks exclusively for diabetes-related indication…			American journal of obstetrics & gynecology MFM		Exclusion reason: No control group;
The impact of diabetes during pregnancy on neonatal outcomes among the Aboriginal population in Western Australia: a whole-population study.	Ahmed, Marwan Awad; Bailey, Helen D; Pereira, Gavin; White, Scott W; Wong, Kingsley; McNamara, Bridgette J; Rheeder, Paul; Marriott, Rhonda; Shepherd, Carrington C J	BACKGROUND: Aboriginal and Torres Strait Islander (hereafter Aboriginal) women have a high prevalence of diabetes in pregnancy (DIP), which includes pre-gestational diabetes mellitus (PGDM) and gestational diabetes mellitus (GDM). We aimed to characterize the impact of DIP in babies born to Aboriginal mothers. METHODS: A retrospective cohort study, using routinely collected linked health data tha…			International journal of epidemiology		Exclusion reason: Study period before 1999;
Women with type 1 diabetes gain more weight during pregnancy compared to age-matched healthy women despite a healthier diet: a prospective case-control observational study.	Defeudis, Giuseppe; Mazzilli, Rossella; Benvenuto, Domenico; Ciccozzi, Massimo; Di Tommaso, Alfonso Maria; Faggiano, Antongiulio; Tuccinardi, Dario; Watanabe, Mikiko; Manfrini, Silvia; Khazrai, Yeganeh Manon	PURPOSE: Women with type 1 diabetes mellitus (T1D), especially those with suboptimal glucose control, have 3-4 greater chances of having babies with birth defects compared to healthy women. We aimed to evaluate glucose control and insulin regimen modifications during the pregnancy of women with T1D, comparing the offspring's weight and the mother's weight change and diet with those of non-diabeti…	2023	Sep	Hormones (Athens, Greece)	22	Exclusion reason: No outcome of interest;
Birth Outcomes among Diabetic Mothers Who Delivered in Tikur Anbessa Specialized Hospital, Addis Ababa, Ethiopia.	Eshetu, Bajrond; Sintayehu, Yitagesu; Mekonnen, Bazie; Daba, Woreknesh	INTRODUCTION: Diabetes develops in 4% of all the pregnancies worldwide, and its prevalence ranges from 1 to 14%, and 7% are complicated and results in prenatal morbidity and mortality. The disease affects women and their babies during pregnancy, labor, and delivery. However, little is known about its prevalence, birth outcomes, and associated factors in the study setting. METHOD: A facility-based…	2019		Advances in medicine	2019	Exclusion reason: No control group;
The relative importance of gestational weight gain and pre-gestational diabetes on perinatal outcomes: A retrospective cohort study	Wong, K.; Gill, S.; Murphy, P.; Crane, J.		2022		Diabetes Epidemiology and Management	8	Exclusion reason: Missing data;
Outcome of pregnancy among malaysian women with diabetes mellitus - A single centre experience	Kampan, N.; Azman, H.; Hafiz, I.; Mohammad, H.; Yee, C.S.; Ghani, N.A.A.; Ismail, N.A.M.; Abdullah, Z.M.		2013		Malaysian Journal of Public Health Medicine	13	Exclusion reason: Ineligible population;
Obstetric and perinatal outcomes in women with type 1 diabetes mellitus	Albai, A.; Timar, R.; Timar, B.; Hogea, C.; Vlad, A.; Sdic, O.; Cristina, I.; Albai, O.		2013		Romanian Journal of Diabetes, Nutrition and Metabolic Diseases	20	Exclusion reason: Study period before 1999;
Perinatal and infant mortality in term and preterm births among women with type 1 diabetes	Eidem, I.; Vangen, S.; Hanssen, K.F.; Vollset, S.E.; Henriksen, T.; Joner, G.; Stene, L.C.		2012		Obstetrical and Gynecological Survey	67	Exclusion reason: Study period before 1999;
Epidemiology improvement in pregnancy-related outcomes in the offspring of diabetic mothers in Bavaria, Germany, during 1987-2007	Beyerlein, A.; von Kries, R.; Hummel, M.; Lack, N.; Schiessl, B.; Giani, G.; Icks, A.		2010		Diabetic Medicine	27	Exclusion reason: Study period before 1999;
Diabetes in pregnancy: A clinical audit of cases delivered in the Maltese Islands during 1999-2004	Savona-Ventura, C.; Zammit, K.; Grima, S.; Ellul, A.; Gatt, M.		2007		International Journal of Risk and Safety in Medicine	19	Exclusion reason: Full text not available;
Audit of the outcome of pregnancy in diabetic women in Soweto, South Africa, 1992-2002	Huddle, K.R.		2005		Journal of Endocrinology, Metabolism and Diabetes of South Africa	10	Exclusion reason: Study period before 1999;
Preterm delivery in women with pregestational diabetes mellitus or chronic hypertension relative to women with uncomplicated pregnancies	Sibai, B.M.; Caritis, S.N.; Hauth, J.C.; MacPherson, C.; VanDorsten, J.P.; Klebanoff, M.; Landon, M.; Paul, R.H.; Meis, P.J.; Miodovnik, M.; Dombrowski, M.P.; Thurnau, G.R.; Moawad, A.H.; Roberts, J.		2000		American Journal of Obstetrics and Gynecology	183	Exclusion reason: Study period before 1999;
Outcomes of pregnancies in women with type 1 diabetes in Scotland: a national population-based study.	Penney, Gillian C; Mair, Grant; Pearson, Donald W M	OBJECTIVE: To determine the outcomes of pregnancies in women with pre-existing, type 1 diabetes. DESIGN: Prospective, population-based cohort. SETTING: Scotland. POPULATION: All 273 women with type 1 diabetes with a pregnancy ending (in miscarriage, abortion or delivery) during the 12 months (from April 1, 1998 to March 31, 1999). METHODS: Pregnancies identified prospectively by clinicians in eac…	2003	Mar	BJOG : an international journal of obstetrics and gynaecology	110	Exclusion reason: Study period before 1999;
Association of existing diabetes, gestational diabetes and glycosuria in pregnancy with macrosomia and offspring body mass index, waist and fat mass in later childhood: findings from a prospective pregnancy cohort	Lawlor, D.A.; Fraser, A.; RS, Lindsay		2010		Diabetologia	53	Exclusion reason: Study period before 1999;
Previous caesarean or vaginal delivery: which mode is a greater risk of perinatal death at the second delivery?	Richter, R.; Bergmann, R.L.; Dudenhausen, J.W.		2007		Eur J Obstet Gynecol Reprod Biol	132	Exclusion reason: Study period before 1999;
Maternal type 1 diabetes reduces the risk of islet autoantibodies: relationships with birthweight and maternal HbA(1c	Bonifacio, E.; Pflüger, M.; S, Marienfeld		2008		Diabetologia	51	Exclusion reason: Study period before 1999;
The influence of obesity and diabetes on the prevalence of macrosomia	Ehrenberg, H.M.; Mercer, B.M.; Catalano, P.M.		2004		Am J Obstet Gynecol	191	Exclusion reason: Study period before 1999;
Trends and risk factors of stillbirth in New Jersey 1997-2005	Faiz, A.S.; Demissie, K.; DQ, Rich		2012		J Matern Fetal Neonatal Med	25	Exclusion reason: Study period before 1999;
Risk factors for preterm birth in an international prospective cohort of nulliparous women	Dekker, G.A.; Lee, S.Y.; RA, North		2012		PLoS One	7:e39154	Exclusion reason: Ineligible population;
The risk of stillbirth in pregnancies before and after the onset of diabetes	Wood, S.L.; Jick, H.; Sauve, R.		2003		Diabet Med	20	Exclusion reason: Study period before 1999;
Maternal age and adverse pregnancy outcome: a cohort study	Khalil, A.; Syngelaki, A.; N, Maiz		2013		Ultrasound Obstet Gynecol	42	Exclusion reason: Missing data;
Risk factors for macrosomia and its clinical consequences: a study of 350,311 pregnancies	Jolly, M.C.; Sebire, N.J.; JP, Harris		2003		Eur J Obstet Gynecol Reprod Biol	111	Exclusion reason: Study period before 1999;
Obesity, Diabetes, and Birth Outcomes Among American Indians and Alaska Natives	Anderson, K.G.; Spicer, P.; Peercy, M.T.		2016		Matern Child Health J	20	Exclusion reason: Missing data;
Perinatal mortality and congenital anomalies in babies of women with type 1 or type 2 diabetes in England, Wales, and Northern Ireland: population based study	Macintosh, M.; Fleming, K.M.; JA, Bailey		2006		BMJ	333	Exclusion reason: No control group;
Hypertensive disorders in normal/over-weight and obese type 2 diabetic pregnant women	Colatrella, A.; Braucci, S.; C, Festa		2009		Exp Clin Endocrinol Diabetes	117	Exclusion reason: Study period before 1999;
The reproductive health of daughters of pregestational diabetic women: Medical Birth Registry of Norway	Egeland, G.M.; Skjaeven, R.; Irgens, L.		2002		Paediatr Perinat Epidemiol	16	Exclusion reason: Study period before 1999;
Factors affecting perinatal morbidity and mortality in pregnancies complicated by diabetes mellitus in Sudan	Abdelgadir, M.; Elbagir, M.; A, Eltom		2003		Diabetes Res Clin Pract	60	Exclusion reason: Missing data;
Diabetes and perinatal loss. A continuing problem	Sobande, A.A.; Al-Bar, H.; Archibong, E.I.		2000		Saudi Med J	21	Exclusion reason: Study period before 1999;
The influence of antenatal and maternal factors on stillbirths and neonatal deaths in New South Wales, Australia	Mohsin, M.; Bauman, A.E.; Jalaludin, B.		2006		J Biosoc Sci	38	Exclusion reason: Study period before 1999;
Perinatal mortality in Type 2 diabetes mellitus	Cundy, T.; Gamble, G.; K, Townend		2000		Diabet Med	17	Exclusion reason: Study period before 1999;
Prepregnancy diabetes and risk of placental vascular disease	Becker, T.; Vermeulen, M.J.; PR, Wyatt		2007		Diabetes Care	30	Exclusion reason: Study period before 1999;
Antenatal blood pressure for prediction of pre-eclampsia, preterm birth, and small for gestational age babies: development and validation in two general population cohorts	Macdonald-Wallis, C.; Silverwood, R.J.; BL, Stavola		2015		BMJ	351	Exclusion reason: Study period before 1999;
Maternal characteristics and mid-pregnancy serum biomarkers as risk factors for subtypes of preterm birth	Jelliffe-Pawlowski, L.L.; Baer, R.J.; YJ, Blumenfeld		2015		BJOG	122	Exclusion reason: Missing data;
Predicting Cesarean Delivery After Induction of Labor Among Nulliparous Women at Term	Tolcher, M.C.; Holbert, M.R.; AL, Weaver		2015		Obstet Gynecol	126	Exclusion reason: Ineligible population;
Pregnancy in women with type 1 and type 2 diabetes in 2002–2003	Maternal, Confidential Enquiry; Health, Child		2005				Exclusion reason: No control group;
Risk factors differ between recurrent and incident preeclampsia: a hospital-based cohort study	Boghossian, N.S.; Yeung, E.; P, Mendola		2014		Ann Epidemiol	24	Exclusion reason: Missing data;
Risk of early or severe pre-eclampsia related to pre-existing conditions	Catov, J.M.; Ness, R.B.; KE, Kip		2007		Int J Epidemiol	36	Exclusion reason: Study period before 1999;
Combined impact of high body mass index and in vitro fertilization on preeclampsia risk: a hospital-based cohort study	Dayan, N.; Pilote, L.; L, Opatrny		2015				Exclusion reason: Ineligible population;
Risk factors for pre-eclampsia in an Asian population	Lee, C.J.; Hsieh, T.T.; TH, Chiu		2000		Int J Gynaecol Obstet	70	Exclusion reason: Study period before 1999;
Prepregnancy cardiovascular risk factors as predictors of pre-eclampsia: population based cohort study	Magnussen, E.B.; Vatten, L.J.; TI, Lund-Nilsen		2007		BMJ	335	Exclusion reason: Study period before 1999;
Uterine artery Doppler at 11 + 0 to 13 + 6 weeks in the prediction of pre-eclampsia	Plasencia, W.; Maiz, N.; S, Bonino		2007		Ultrasound Obstet Gynecol	30	Exclusion reason: Missing data;
Maternal risk factors for hypertensive disorders in pregnancy: a multivariate approach	Poon, L.C.; Kametas, N.A.; T, Chelemen		2010		J Hum Hypertens	24	Exclusion reason: Ineligible population;
Predicting preeclampsia in the second pregnancy from low birth weight in the first pregnancy	Rasmussen, S.; Irgens, L.M.; Albrechtsen, S.		2000		Obstet Gynecol	96	Exclusion reason: Study period before 1999;
Are adverse pregnancy outcomes risk factors for development of end-stage renal disease in women with diabetes?	Sandvik, M.K.; Iversen, B.M.; LM, Irgens		2010		Nephrol Dial Transplant	25	Exclusion reason: Study period before 1999;
Maternal body mass index, height, and risks of preeclampsia	Sohlberg, S.; Stephansson, O.; S, Cnattingius		2012		Am J Hypertens	25	Exclusion reason: Study period before 1999;
Pregestational diabetes: a risk factor for vaginal birth after cesarean section failure?	Dharan, V.B.; Srinivas, S.K.; S, Parry		2010		Am J Perinatol	27	Exclusion reason: Study period before 1999;
Perinatal morbidity in pregnancies of women with preconceptional and gestational diabetes mellitus in comparison with pregnancies of non-diabetic women. Results of the perinatal registry of Lower Saxony, Germany	Günter, H.H.; Scharf, A.; H, Hertel		2006		Z Geburtshilfe Neonatol	210	Exclusion reason: Study period before 1999;
Birth size distribution in 3,705 infants born to mothers with type 1 diabetes: a population-based study	Persson, M.; Pasupathy, D.; U, Hanson		2011		Diabetes Care	34	Exclusion reason: Study period before 1999;
French multicentric survey of outcome of pregnancy in women with pregestational diabetes	Boulot, P.; Chabbert-Buffet, N.; C		2003		Diabetes Care	26	Exclusion reason: No control group;
Maternal obesity, gestational hypertension, and preterm delivery	Madan, J.; Chen, M.; E, Goodman		2010		J Matern Fetal Neonatal Med	23	Exclusion reason: Study period before 1999;
[Analysis of incidence and associated factors of preterm birth based on pre-pregnancy body mass index stratification]	Su, S. F.; Gao, S.; Zhang, E. J.; Liu, R. X.; Yue, W. T.; Liu, J. H.; Xie, S. H.; Zhang, Y.; Yin, C. H.	Objective: To analyze the incidence of preterm birth based on pre-pregnancy body mass index (BMI) stratification and explore the associated factors of preterm birth among pregnant women at different BMI stratifications. Methods: From February 2018 to December 2020, pregnant women who participated in China Birth Cohort Study (CBCS) and gave birth at Beijing Obstetrics and Gynecology Hospital were …	2023	2023	Zhonghua yu fang yi xue za zhi [Chinese journal of preventive medicine]	57	Exclusion reason: Full text not available in English;
Rural-urban disparities in pregestational and gestational diabetes in pregnancy: Serial, cross-sectional analysis of over 12 million pregnancies	Venkatesh, Kartik K.; Huang, Xiaoning; Cameron, Natalie A.; Petito, Lucia C.; Joseph, Joshua; Landon, Mark B.; Grobman, William A.; Khan, Sadiya S.	OBJECTIVE: To compare trends in pregestational (DM) and gestational diabetes (GDM) in pregnancy in rural and urban areas in the USA, because pregnant women living in rural areas face unique challenges that contribute to rural-urban disparities in adverse pregnancy outcomes. DESIGN: Serial, cross-sectional analysis. SETTING: US National Center for Health Statistics (NCHS) Natality Files from 2011 …	2023	2023	BJOG : an international journal of obstetrics and gynaecology		Exclusion reason: No outcome of interest;
Maternal, Perinatal, and Postnatal Predisposing Factors of Hearing Loss in Full-Term Children: A Matched Case-Control Study	Tsao, Pei-Chen; Lin, Hung-Chih; Chiu, Hsiao-Yu; Chang, Yu-Chia	INTRODUCTION: Studies on risk factors for childhood hearing loss (HL) are usually based on questionnaires or small sample sizes. We conducted a nationwide population-based case-control study to comprehensively analyze the maternal, perinatal, and postnatal risk factors for HL in full-term children. METHODS: We retrieved data from three nationwide databases related to maternal characteristics, per…	2023	2023	Neonatology		Exclusion reason: Full text not available;
Associations of cesarean sections with comorbidities within the Pregnancy Risk Assessment Monitoring System	Austin, Jordyn; Wirtz, Alexis; Garrett, Morgan; Ferrell, Sydney C.; Stephenson, Elise; Gajjar, Swapnil; Perloff, Spenser; Hartwell, Micah	OBJECTIVES: Cesarean delivery (CD) is a common obstetrical procedure aimed at reducing maternal and infant morbidity and mortality in complicated pregnancies and medical emergencies yet carries potential complications. CD rates in the USA have increased over the years-likely associated with increased comorbidities. Thus, to expand the literature, our objective was to identify the likelihood of a …	2023	2023	Journal of perinatal medicine		Exclusion reason: Full text not available;
Association of Prepregnancy Body Mass Index With Risk of Severe Maternal Morbidity and Mortality Among Medicaid Beneficiaries	Frey, Heather A.; Ashmead, Robert; Farmer, Alyssa; Kim, Yoshie H.; Shellhaas, Cynthia; Oza-Frank, Reena; Jackson, Rebecca D.; Costantine, Maged M.; Lynch, Courtney D.	IMPORTANCE: The association between body mass index (BMI, which is calculated as weight in kilograms divided by height in meters squared) and severe maternal morbidity (SMM) and/or mortality is uncertain, judging from the current evidence. OBJECTIVE: To examine the association between prepregnancy BMI and SMM and/or mortality through 1 year post partum and to identify both the direct and indirect…	2022	2022	JAMA network open	5	Exclusion reason: No outcome of interest;
Effect of type 2 diabetes mellitus on placental expression and activity of nutrient transporters and their association with birth weight and neonatal adiposity	Castillo-Castrejon, Marisol; Yamaguchi, Kyohei; Rodel, Rachel L.; Erickson, Kathryn; Kramer, Anita; Hirsch, Nicole M.; Rolloff, Kristy; Jansson, Thomas; Barbour, Linda A.; Powell, Theresa L.	AIMS: Infants born to women with Type 2 Diabetes Mellitus (T2DM) are at risk of being born large for gestational age due to excess fetal fat accretion. Placental nutrient transport determines fetal nutrient availability, impacting fetal growth. The aims of the study were to evaluate the effect of T2DM on placental insulin signaling, placental nutrient transporters and neonatal adiposity. METHODS:…	2021	2021	Molecular and cellular endocrinology	532	Exclusion reason: Ineligible population;
Age-period-cohort effects in pre-existing and pregnancy-associated diseases amongst primiparous women	Metcalfe, Amy; Ahmed, Sofia B.; Nerenberg, Kara	BACKGROUND: The average age at first birth is steadily increasing in developed countries; however, demographic shifts in maternal age at childbearing have not occurred in isolation. While temporal increases in adverse pregnancy outcomes are typically attributed to increases in maternal age, little is known about how maternal health status has changed across maternal age, period of delivery, and b…	2020	2020	Biology of sex differences	11	Exclusion reason: No outcome of interest;
Subclinical First Trimester Renal Abnormalities Are Associated With Preeclampsia in Normoalbuminuric Women With Type 1 Diabetes	Kelly, Clare B.; Hookham, Michelle B.; Yu, Jeremy Y.; Jenkins, Alicia J.; Nankervis, Alison J.; Hanssen, Kristian F.; Garg, Satish K.; Scardo, James A.; Hammad, Samar M.; Menard, M. Kathryn; Aston, Christopher E.; Lyons, Timothy J.	OBJECTIVE: This study was conducted to determine the utility of tubular (urinary/plasma neutrophil gelatinase-associated lipocalin [NGAL] and urinary kidney injury molecule 1 [KIM-1]) and glomerular (estimated glomerular filtration rate [eGFR]) biomarkers in predicting preeclampsia (PE) in pregnant women with type 1 diabetes mellitus (T1DM) who were free of microalbuminuria and hypertension at th…	2018	2018	Diabetes care	41	Exclusion reason: No outcome of interest;
[Investigation of pregestational diabetes mellitus in 15 hospitals in Guangdong province]	Chen, H. T.; Deng, S. Q.; Li, Z. Y.; Wang, Z. L.; Li, Q.; Gao, J. K.; Zhong, Y. H.; Suo, D. M.; Lu, L. N.; Pan, S. L.; Chen, H. X.; Cui, Y. Y.; Fan, J. H.; Wen, J. Y.; Zhong, L. R.; Han, F. Z.; Wang, Y. H.; Hu, S. J.; Liu, P. P.	Objective: To investigate the morbidity, diagnostic profile and perinatal outcome of pregestational diabetes mellitus (PGDM) in 15 hospitals in Guangdong province. Methods: A total of 41 338 women delivered in the 15 hospitals during the 6 months, 195 women with PGDM (PGDM group) and 195 women with normal glucose test result (control group) were recruited from these tertiary hospitals in Guangdon…	2017	2017	Zhonghua fu chan ke za zhi	52	Exclusion reason: Full text not available in English;
Prediction of large-for-gestational-age neonates: screening by maternal factors and biomarkers in the three trimesters of pregnancy	Frick, A. P.; Syngelaki, A.; Zheng, M.; Poon, L. C.; Nicolaides, K. H.	OBJECTIVE: To develop a model based on maternal characteristics and medical history (maternal factors) for the prediction of delivery of large-for-gestational-age (LGA) neonates, and to examine the potential value of first-, second- and third-trimester fetal biometry and biomarkers in improving such a model. METHODS: This was a screening study in 76 300, 54 999, 25 727 and 6181 singleton pregnanc…	2016	2016	Ultrasound in obstetrics & gynecology : the official journal of the International Society of Ultrasound in Obstetrics and Gynecology	47	Exclusion reason: No outcome of interest;
Heart rate variability in neonates of type 1 diabetic pregnancy	Russell, Noirin E.; Higgins, Mary F.; Kinsley, Brendan F.; Foley, Michael E.; McAuliffe, Fionnuala M.	BACKGROUND: Cardiomyopathy is a common finding in offspring of pre-gestational type 1 diabetic pregnancy. Echocardiographic and biochemical evidence of fetal cardiac dysfunction have also been reported. Studies suggest that offspring of diabetic mothers (ODM) undergo a fetal programming effect due to the hyperglycaemic intrauterine milieu which increases their risk of cardiovascular morbidity in …	2016	2016	Early human development	92	Exclusion reason: Ineligible population;
Multisystem Morbidity and Mortality in Offspring of Women With Type 1 Diabetes (the EPICOM Study): A Register-Based Prospective Cohort Study	Knorr, Sine; Stochholm, Kirstine; Vlachová, Zuzana; Bytoft, Birgitte; Clausen, Tine D.; Jensen, Rikke Beck; Juul, Svend; Ovesen, Per; Damm, Peter; Beck-Nielsen, Henning; Jensen, Dorte M.; Gravholt, Claus Højbjerg	OBJECTIVE: This study examined the long-term consequences for offspring born to mothers with pregestational type 1 diabetes regarding mortality, hospital admissions, and medication. We also examined the association between HbA1c levels during pregnancy and mortality and incidence of hospital admissions. RESEARCH DESIGN AND METHODS: We performed a prospective combined clinical and register-based c…	2015	2015	Diabetes care	38	Exclusion reason: Study period before 1999;
Placental leptin and its receptor genes expression in pregnancies complicated by type 1 diabetes	Iciek, R.; Wender-Ozegowska, E.; Zawiejska, A.; Mikolajczak, P.; Mrozikiewicz, P. M.; Pietryga, M.; Brazert, J.	Type 1 diabetes mellitus (T1DM) is still associated with increased risk for severe maternal and fetal complications but their pathomechanism remains unclear. We investigated into possible role of placental leptin (LEP) and its receptor gene (LEPR) in T1DM pregnancies. Fourty nine pregnant women with T1DM and singleton pregnancy were enrolled into the study. Control group consisted of 15 healthy p…	2013	2013	Journal of physiology and pharmacology : an official journal of the Polish Physiological Society	64	Exclusion reason: No outcome of interest;
Maternal and fetal placental growth hormone and IGF axis in type 1 diabetic pregnancy	Higgins, Mary F.; Russell, Noirin E.; Crossey, Paul A.; Nyhan, Kristine C.; Brazil, Derek P.; McAuliffe, Fionnuala M.	AIM: Placental growth hormone (PGH) is a major growth hormone in pregnancy and acts with Insulin Like Growth Factor I (IGF-I) and Insulin Like Growth Hormone Binding Protein 3 (IGFBP3). The aim of this study was to investigate PGH, IGF-I and IGFBP3 in non-diabetic (ND) compared to Type 1 Diabetic (T1DM) pregnancies. METHODS: This is a prospective study. Maternal samples were obtained from 25 ND a…	2012	2012	PloS one	7	Exclusion reason: Ineligible population;
Long-term health outcomes in children born to mothers with diabetes: a population-based cohort study	Wu, Chun S.; Nohr, Ellen A.; Bech, Bodil H.; Vestergaard, Mogens; Olsen, Jørn	BACKGROUND: To examine whether prenatal exposure to parental type 1 diabetes, type 2 diabetes, or gestational diabetes is associated with an increased risk of malignant neoplasm or diseases of the circulatory system in the offspring. METHODS/PRINCIPAL FINDINGS: We conducted a population-based cohort study of 1,781,576 singletons born in Denmark from 1977 to 2008. Children were followed for up to …	2012	2012	PloS one	7	Exclusion reason: Study period before 1999;
[Pregnancy in diabetes among Asian, African and Norwegian women]	Holan, Synne; Vangen, Siri; Hanssen, Kristian; Stray-Pedersen, Babill	BACKGROUND: We wanted to describe diabetes (prevalence and types) and pregnancy outcomes among women with diabetes in a multiethnic population. MATERIAL AND METHODS: 509 pregnancies (231 from Asia/Africa and 278 from Norway) were assessed in a population-based, descriptive study of pregnancy with diabetes in Oslo 1993-1998. The outpatient clinic at Aker University Hospital provided information ab…	2008	2008	Tidsskrift for den Norske laegeforening : tidsskrift for praktisk medicin, ny raekke	128	Exclusion reason: Full text not available in English;
[Diabetes, pregnancy and birth defects]	Arteaga, Jazmín; Luna, Leonora; Mutchinick, Osvaldo M.	BACKGROUND: Diabetes mellitus affects 3 to 10% of pregnant women. The reported frequency of congenital malformations (CM) in diabetic mothers is 5.5 to 10%, contributing these defects to approximately 40% of the neonatal mortality in children of diabetic mothers (CDM). OBJECTIVE: To investigate the frequency and type of congenital malformations in a sample of livebirths of diabetic mothers from t…	2008	2008	Revista de investigacion clinica; organo del Hospital de Enfermedades de la Nutricion	60	Exclusion reason: Full text not available in English;
[Smoking behavior during pregnancy of women with type 1 or gestational diabetes]	Hummel, M.; Baumgarten, A.; Hummel, S.; König, S.; Ziegler, A. G.	BACKGROUND AND OBJECTIVE: Smoking and diabetes mellitus (DM) are both risk factors for complications during pregnancy and disorders in the newborn. Smoking behavior during pregnancy was investigated in German families where either the pregnant woman or her spouse had diabetes. The relationship between maternal smoking during pregnancy, her metabolic state and the child's birth weight was analysed…	2007	2007	Deutsche medizinische Wochenschrift (1946)	132	Exclusion reason: Study period before 1999;
Outcome of fetuses in women with pregestational diabetes mellitus	Galindo, Alberto; Burguillo, Antonio Garcia; Azriel, Sharona; Fuente, Pedro de la	OBJECTIVE: To investigate the effects of pregestational diabetes on pregnancy outcome. METHODS: Data of 126 women with pregestational diabetes prospectively collected and controlled in a single tertiary center. HbA(1C) levels at early pregnancy were registered. Adverse pregnancy outcome was defined as spontaneous abortion, congenital defect, stillbirth, or neonatal death. RESULTS: There were 10 s…	2006	2006	Journal of perinatal medicine	34	Exclusion reason: Study period before 1999;
[Glucooxidative stress and spontaneous abortion in pregnant women with diabetes mellitus type 1]	Todorova, K.; Ivanov, S.; Mazneĭkova, V.; Genova, M.	The pregnancies in women with Diabetes mellitus are in condition of increased glucooxidative stress, which could be toxic for the developing embryo. END-POINTS: To evaluate the levels of selenium and glutation peroxidase in pregnant women with Diabetes mellitus type 1 in the first trimester of pregnancy and to establish whether there is a correlation between the diabetic glycemic control and occu…	2005	2005	Akusherstvo i ginekologiia	44	Exclusion reason: Full text not available in English;
Increased plasma pro-B-type natriuretic peptide in infants of women with type 1 diabetes	Halse, Karen G.; Lindegaard, Marie L. S.; Goetze, Jens P.; Damm, Peter; Mathiesen, Elisabeth R.; Nielsen, Lars B.	BACKGROUND: Up to 40% of newborn infants of women with type 1 diabetes have echocardiographic signs of cardiomyopathy. Increased plasma concentrations of B-type natriuretic peptide (BNP) and its precursor (proBNP) are markers of cardiac failure and hypoxia in adults. In this study, we investigated whether plasma concentrations of proBNP and/or BNP are increased in infants of women with type 1 dia…	2005	2005	Clinical chemistry	51	Exclusion reason: Missing data;
[Pregnancy and type 2 diabetes: which fetal prognosis?]	Hiéronimus, S.; Cupelli, C.; Durand-Réville, M.; Bongain, A.; Fénichel, P.	OBJECTIVES: The rise in the prevalence of type 2 diabetes in women of childbearing age leads to an increasing number of pregnant women with type 2 diabetes. But published data on fetal outcome are scarce. PATIENTS AND METHODS: In a prospective study from 1999 to 2002, we assessed fetal outcome (preterm delivery, perinatal mortality, congenital malformations) in 20 pregnancies associated with type…	2004	2004	Gynecologie, obstetrique & fertilite	32	Exclusion reason: Full text not available in English;
[Maternal serum lipid at 36-42 weeks' gestation and their relationship to newborn weight in pregnant women with gestational diabetes mellitus and type 1 and type 2 diabetes mellitus]	He, Bing; Li, Shu-qin; Wang, Wei; Han, Ping	OBJECTIVE: To investigate the levels of serum lipid at 36 - 42 weeks' gestation and their relationship to newborn weight in pregnant women with gestational diabetes mellitus (GDM) and type 1 and type 2 diabetes mellitus (DM). METHODS: This study included 30 normal pregnant women, 40 patients with GDM, 30 patients with type 1 DM and 30 with type 2 DM. Subjects with complications including hyperten…	2004	2004	Zhonghua fu chan ke za zhi	39	Exclusion reason: Full text not available in English;
[Cardiovascular neuropathy in pregnant women with type 1 diabetes]	Djelmis, Josip; Ivanisević, Marina; Reljanović, Miroslav; Ilijić, Marcela; Bljajić, Danko; Tuzović, Lea	OBJECTIVE: Autonomic neuropathy has recently been recognized as a potential risk factor in pregnancy of type 1 diabetics. The aim of the study was to highlight this poorly recognized problem in the obstetric management of diabetic mothers. STUDY DESIGN: 94 pregnant type 1 diabetics aged 20-35 with a minimum five--year duration of diabetes. A normal population, i.e. 46 age-matched pregnant women w…	2003	2003	Acta medica Croatica : casopis Hravatske akademije medicinskih znanosti	57	Exclusion reason: Full text not available in English;
Abnormal relaxin secretion during pregnancy in women with type 1 diabetes	Whittaker, Paul G.; Edwards, J. R. G.; Randolph, Carla; Büllesbach, Erika E.; Schwabe, Christian; Steinetz, Bernard G.	To test the hypothesis that relaxin may play a role in the fetal abnormalities associated with pregnancy in type 1 diabetic women, we previously compared gestational relaxin concentrations in diabetic and clinically normal women using a porcine relaxin radioimmunoassay (RIA): Serum immunoactive relaxin was significantly (P < 0.001) elevated in the diabetic women. To confirm and extend this work i…	2003	2003	Experimental biology and medicine (Maywood, N.J.)	228	Exclusion reason: Study period before 1999;
Maternal and neonatal outcomes in pregestational and gestational diabetes mellitus, and the influence of maternal obesity and weight gain: the DEPOSIT study. Diabetes Endocrine Pregnancy Outcome Study in Toronto	Ray, J. G.; Vermeulen, M. J.; Shapiro, J. L.; Kenshole, A. B.	We prospectively studied pregnancy outcome in 428 women with gestational diabetes mellitus (DM) and 196 women with pregestational DM, with particular reference to the influence of maternal obesity and excessive weight gain. These were consecutive singleton pregnancies delivered in our institution over 5 years. After controlling for multiple risk factors, including maternal BMI and pregnancy weigh…	2001	2001	QJM : monthly journal of the Association of Physicians	94	Exclusion reason: Study period before 1999;
Risks of preeclampsia and adverse neonatal outcomes among women with pregestational diabetes mellitus. National Institute of Child Health and Human Development Network of Maternal-Fetal Medicine Units	Sibai, B. M.; Caritis, S.; Hauth, J.; Lindheimer, M.; VanDorsten, J. P.; MacPherson, C.; Klebanoff, M.; Landon, M.; Miodovnik, M.; Paul, R.; Meis, P.; Dombrowski, M.; Thurnau, G.; Roberts, J.; McNellis, D.	OBJECTIVES: This study was undertaken to determine the frequencies of preeclampsia and adverse neonatal outcomes among women with pregestational diabetes. STUDY DESIGN: This was a prospective observation of pregnancy outcomes among 462 women with pregestational diabetes mellitus (White classes B-F) and singleton pregnancies who were enrolled in a multicenter trial to compare low-dose aspirin with…	2000	2000	American journal of obstetrics and gynecology	182	Exclusion reason: Study period before 1999;
Placental leptin in normal, diabetic and fetal growth-retarded pregnancies	Lea, R. G.; Howe, D.; Hannah, L. T.; Bonneau, O.; Hunter, L.; Hoggard, N.	Leptin expression in third trimester placenta (p) and leptin concentrations in umbilical cord blood (cb) were investigated in normal pregnancies [n = 10 (p), 31 (cb)] and abnormal pregnancies complicated with (i) maternal insulin-dependent diabetes [IDDM: n = 3 (p), 13 (cb)], (ii) gestational diabetes [GD: n = 2 (p), 10 (cb)] and (iii) fetal growth retardation [FGR: n = 5 (p), 5 (cb)]. By in-situ…	2000	2000	Molecular human reproduction	6	Exclusion reason: No outcome of interest;
First trimester maternal serum free beta human chorionic gonadotrophin and pregnancy associated plasma protein A as predictors of pregnancy complications	Ong, C. Y.; Liao, A. W.; Spencer, K.; Munim, S.; Nicolaides, K. H.	OBJECTIVE: To examine the value of first trimester maternal serum free beta human chorionic gonadotrophin (beta hCG) and pregnancy associated plasma protein A (PAPP-A) as predictors of pregnancy complications. DESIGN: Screening study. SETTING: Antenatal clinics. POPULATION: Singleton pregnancies at 10-14 weeks of gestation. METHODS: Maternal serum free beta hCG and PAPP-A were measured at 10-14 w…	2000	2000	BJOG : an international journal of obstetrics and gynaecology	107	Exclusion reason: Study period before 1999;
Prevalence and Complications of Pregestational and Gestational Diabetes in Saudi Women: Analysis from Riyadh Mother and Baby Cohort Study (RAHMA).	Wahabi, Hayfaa; Fayed, Amel; Esmaeil, Samia; Mamdouh, Heba; Kotb, Reham	The objectives of this study were to estimate the burden of diabetes and to explore the adverse pregnancy outcomes associated with pregestational diabetes mellitus (pre-GDM) and gestational diabetes mellitus (GDM) among the Saudi pregnant population. In this subcohort, we compared the maternal and the neonatal outcomes of diabetic women with pre-GDM and GDM to the outcomes of nondiabetic mothers …		2017	BioMed research international	2017	Exclusion reason: Ineligible population;
Diabetes, pregnancy and spina bifida	Georgescu, T.; Ionescu, O.; Ionescu, P.; Bacalbasa, N.; Pop, L.G.		2021		Journal of Medicine and Life	2021	Exclusion reason: Ineligible study design;
Toward implementation of the Saint Vincent declaration: Outcomes of women with pregestational diabetes	Yoeli-Ullman, R.; Dori-Dayan, N.; Mazaki-Tovi, S.; Zemet, R.; Kedar, N.; Cohen, O.; Cukierman-Yaffe, T.		2020		Israel Medical Association Journal	22	Exclusion reason: No control group;
Specific Birth Defects in Pregnancies of Women with Diabetes: National Birth Defects Prevention Study, 1997-2011	Tinker, S.C.; Gilboa, S.M.; Moore, C.A.; Waller, D.K.; Simeone, R.M.; Kim, S.Y.; Jamieson, D.J.; Botto, L.D.; Reefhuis, J.		2020		Obstetrical and Gynecological Survey	75	Exclusion reason: Study period before 1999;
PREVALENCE AND OUTCOME OF PREGESTATIONAL DIABETES MELLITUS AMONG PREGNANT MOTHERS ATTENDING ANTENATAL CARE AT THREE TEACHING HOSPITALS IN ADDIS ABABA, PROSPECTIVE FOLLOW UP STUDY	Aytenew, T.; Bekele, D.		2019		Ethiopian Journal of Reproductive Health	11	Exclusion reason: No control group;
Pregnancy outcome in women with pregestational diabetes mellitus at a district general hospital in Australia	Basu, A.; Parghi, S.		2012		Practical Diabetes	29	Exclusion reason: No control group;
Cesarean delivery rates and indications in pregnancies complicated by diabetes.	Olerich, Kelsey L. W.; Souter, Vivienne L.; Fay, Emily E.; Katz, Ronit; Hwang, Joseph K.	OBJECTIVE: Rates of pregestational (PGDM) and gestational diabetes (GDM), and their associated pregnancy complications, are rising. Pregnancies complicated by diabetes have increased cesarean delivery (CD) rates; however, there are limited data regarding the current rates of, and contributing factors to, these deliveries. The Robson Ten Group Classification System (TGCS) is a clinically relevant,…	2022	2022 Dec	The journal of maternal-fetal & neonatal medicine : the official journal of the European Association of Perinatal Medicine, the Federation of Asia and Oceania Perinatal Societies, the International Society of Perinatal Obstetricians	35	Exclusion reason: Full text not available;
Metformin in the first trimester and risks for specific birth defects in the National Birth Defects Prevention Study.	Dukhovny, Stephanie; Van Bennekom, Carla M; Gagnon, David R; Hernandez Diaz, Sonia; Parker, Samantha E; Anderka, Marlene; Werler, Martha M; Mitchell, Allen A	BACKGROUND: We assessed associations between first-trimester metformin use for pregestational diabetes and specific major birth defects. METHODS: We compared risks associated with first-trimester metformin use by diabetic women to nondiabetic women on no diabetes medication; we calculated crude odds ratios by exact logistic regression and adjusted by inverse probability weighting. Confounding by …			Birth defects research	110	Exclusion reason: Study period before 1999;
Pregnancy outcomes in women on metformin for diabetes or other indications among those seeking teratology information services.	Panchaud, Alice; Rousson, Valentin; Vial, Thierry; Bernard, Nathalie; Baud, David; Amar, Emmanuelle; De Santis, Marco; Pistelli, Alessandra; Dautriche, Anne; Beau-Salinas, Frederique; Cassina, Matteo; Dunstan, Hannah; Passier, Anneke; Kaplan, Yusuf Cem; Duman, Mine Kadioglu; Maňáková, Eva; Eleftheriou, Georgios; Klinger, Gil; Winterfeld, Ursula; Rothuizen, Laura E; Buclin, Thierry; Csajka, Chanta…	AIMS: Metformin is used to treat type 2 diabetes, polycystic ovary syndrome associated infertility, and gestational diabetes. This study aims to evaluate the safety of metformin in early pregnancy. METHOD: We evaluated the risk of major birth defects and pregnancy losses in a cohort of pregnant women exposed to metformin during the first trimester for different indications relative to a matched u…	2018	Mar	British journal of clinical pharmacology	84	Exclusion reason: Ineligible population;
